# Supplementary material for: Hypophosphatemia Regulates Molecular Mechanisms of Circadian Rhythm
Source: Sci Rep. 2018 Sep 13;8:13756. doi: 10.1038/s41598-018-31830-7 (PMC6137060; doi:10.1038/s41598-018-31830-7)
Supplement: Supplementary file 1 — Supplementary Information [file 41598_2018_31830_MOESM1_ESM.xlsx]

## Sheet: Supp-Table 1
Primers and Probes
18S	Mm04277571_s1
SOX9	Mm00448841_m1
ACAN	Mm00545794_m1
Col10A1	Mm00487041_m1
DMP1	Mm01208363_m1
Cry1	Mm00514392_m1
Bmal1	Mm00549497_m1
Per1	Mm00501813_m1
Per2	Mm00478099_m1
Per3	Mm00478120_m1
IHH	Mm00439613_m1
PTHrP	Mm00436057_m1
ATF4	Mm00515325_m1

## Sheet: Supp-Table 2
Supplemental Table 2
Entrez gene	fdr q-value
11298	0.00901663	'arylalkylamine N-acetyltransferase'
11418	0.0428873	'amiloride-sensitive cation channel 1, neuronal (degenerin)'
11421	0.0499066	'angiotensin I converting enzyme (peptidyl-dipeptidase A) 1'
11428	0.0312264	'aconitase 1'
11435	0.0409174	'cholinergic receptor, nicotinic, alpha polypeptide 1 (muscle); similar to acetylcholine receptor alpha-subunit'
11447	0.0144084	'cholinergic receptor, nicotinic, delta polypeptide'
11472	0.0392672	'actinin alpha 2'
11487	0.00120981	'a disintegrin and metallopeptidase domain 10'
11492	0.0137354	'a disintegrin and metallopeptidase domain 19 (meltrin beta); similar to metalloprotease-disintegrin meltrin beta'
11496	0.00918478	'a disintegrin and metallopeptidase domain 22'
11538	0.00867084	'activity-dependent neuroprotective protein'
11544	9.41e-06	'ADP-ribosylarginine hydrolase'
11632	1.89e-06	'aryl-hydrocarbon receptor-interacting protein'
11651	0.0126272	'thymoma viral proto-oncogene 1; similar to serine/threonine protein kinase'
11658	0.000937435	'activated leukocyte cell adhesion molecule'
11674	0.00208321	'aldolase A, fructose-bisphosphate; predicted gene 8767; predicted gene 7556'
11677	0.00103757	'aldo-keto reductase family 1, member B3 (aldose reductase)'
11690	0.00315488	'arachidonate 5-lipoxygenase activating protein'
11705	0.0336843	'anti-Mullerian hormone'
11722	0.00743213	'amylase 1, salivary'
11749	0.00104766	'annexin A6'
11757	0.0422437	'peroxiredoxin 3'
11769	0.000800104	'adaptor protein complex AP-1, sigma 1'
11773	0.00611485	'predicted gene 8717; adaptor protein complex AP-2, mu1'
11778	0.000487301	'adaptor-related protein complex 3, sigma 2 subunit'
11783	0.0213767	'apoptotic peptidase activating factor 1'
11785	0.0112603	'amyloid beta (A4) precursor protein-binding, family B, member 1'
11789	0.00342239	'similar to adenomatosis polyposis coli; adenomatosis polyposis coli'
11790	0.003698	'SPEG complex locus'
11792	0.00123031	'apurinic/apyrimidinic endonuclease 1'
11798	0.00297255	'X-linked inhibitor of apoptosis'
11803	0.000108511	'amyloid beta (A4) precursor-like protein 1'
11808	0.0318311	'apolipoprotein A-IV'
11819	0.0193039	'similar to COUP-TFI; nuclear receptor subfamily 2, group F, member 2'
11821	0.000578061	'adenine phosphoribosyl transferase'
11829	0.0026936	'aquaporin 4'
11853	0.0215332	'ras homolog gene family, member C'
11865	1.86e-09	'aryl hydrocarbon receptor nuclear translocator-like'
11870	0.00709495	'ADP-ribosyltransferase 1'
11883	0.000918135	'arylsulfatase A'
11909	0.000535329	'''activating transcription factor 2; similar to Cyclic AMP-dependent transcription factor ATF-2 (Activating transcription factor 2...'' <Preview truncated at 128 characters>'
11911	8.71e-05	'activating transcription factor 4'
11927	0.00030844	'ATX1 (antioxidant protein 1) homolog 1 (yeast)'
11931	0.00806247	'ATPase, Na+/K+ transporting, beta 1 polypeptide'
11949	0.00251237	'ATP synthase, H+ transporting, mitochondrial F1 complex, gamma polypeptide 1'
11950	0.0018302	'ATP synthase, H+ transporting, mitochondrial F0 complex, subunit b, isoform 1; predicted gene 12231'
11958	1.92e-06	'predicted gene 2972; ATP synthase, H+ transporting, mitochondrial F1F0 complex, subunit e'
11964	0.0347039	'ATPase, H+ transporting, lysosomal V1 subunit A'
11981	0.00637623	'ATPase, class II, type 9A'
11992	0.00496687	'AU RNA binding protein/enoyl-coenzyme A hydratase'
11997	0.00707651	'aldo-keto reductase family 1, member B7'
12015	0.0267259	'BCL2-associated agonist of cell death'
12017	0.000346982	'BCL2-associated athanogene 1'
12028	0.0115052	'BCL2-associated X protein'
12033	0.000348826	'B-cell receptor-associated protein 29'
12035	0.00712211	'branched chain aminotransferase 1, cytosolic; similar to branched chain aminotransferase 1, cytosolic'
12040	0.0198948	'branched chain ketoacid dehydrogenase E1, beta polypeptide; similar to 3-methyl-2-oxobutanoate dehydrogenase'
12042	0.0337085	'B-cell leukemia/lymphoma 10; predicted gene 6141'
12043	0.00392128	'predicted gene 3655; B-cell leukemia/lymphoma 2'
12160	0.00458072	'bone morphogenetic protein 5'
12168	0.0149584	'bone morphogenic protein receptor, type II (serine/threonine kinase)'
12175	0.0472565	'BCL2/adenovirus E1B interacting protein 2'
12176	0.047465	'''predicted gene 14506; BCL2/adenovirus E1B interacting protein 3; predicted gene 6532; similar to E1B 19K/Bcl-2-binding protein h...'' <Preview truncated at 128 characters>'
12180	0.000399524	'SET and MYND domain containing 1'
12193	0.00630771	'zinc finger protein 36, C3H type-like 2'
12211	0.00178406	'baculoviral IAP repeat-containing 6'
12235	0.0165775	'budding uninhibited by benzimidazoles 1 homolog (S. cerevisiae)'
12282	0.000136407	'hypoxia up-regulated 1'
12283	0.0441686	'calcium binding protein 39'
12291	3.85e-05	'calcium channel, voltage-dependent, T type, alpha 1G subunit'
12295	0.000496453	'calcium channel, voltage-dependent, beta 1 subunit'
12299	0.0118158	'calcium channel, voltage-dependent, gamma subunit 1'
12315	0.000154343	'predicted gene 7743; calmodulin 3; calmodulin 2; calmodulin 1; predicted gene 7308'
12317	0.0010392	'calreticulin'
12319	0.0232454	'carbonic anhydrase 8; similar to Carbonic anhydrase-related protein (CARP) (CA-VIII)'
12326	0.0257112	'calcium/calmodulin-dependent protein kinase IV'
12331	0.0370509	'CAP, adenylate cyclase-associated protein 1 (yeast)'
12343	0.00995067	'capping protein (actin filament) muscle Z-line, alpha 2'
12361	0.00374627	'calcium/calmodulin-dependent serine protein kinase (MAGUK family)'
12363	0.0118734	'caspase 4, apoptosis-related cysteine peptidase; hypothetical protein LOC100044206'
12368	0.00360622	'caspase 6'
12390	0.0112059	'caveolin 2'
12394	0.0381285	'runt related transcription factor 1'
12454	0.00178683	'cyclin K; similar to cyclin K'
12462	0.0180196	'chaperonin containing Tcp1, subunit 3 (gamma)'
12464	0.0145082	'chaperonin containing Tcp1, subunit 4 (delta)'
12465	0.00208844	'chaperonin containing Tcp1, subunit 5 (epsilon)'
12476	0.0105194	'CD151 antigen'
12488	0.00935785	'CD2-associated protein'
12492	0.0245153	'scavenger receptor class B, member 2'
12499	0.0368644	'ectonucleoside triphosphate diphosphohydrolase 5'
12505	8.54e-06	'CD44 antigen'
12523	0.00430913	'CD84 antigen'
12540	0.0032618	'cell division cycle 42 homolog (S. cerevisiae); predicted gene 7407'
12561	0.0392966	'cadherin 4'
12571	0.00125388	'cyclin-dependent kinase 6'
12575	0.0110158	'cyclin-dependent kinase inhibitor 1A (P21)'
12583	0.020543	'cysteine dioxygenase 1, cytosolic'
12607	0.0185146	'CCAAT/enhancer binding protein zeta'
12638	0.0407963	'cystic fibrosis transmembrane conductance regulator homolog'
12648	0.00925698	'chromodomain helicase DNA binding protein 1'
12696	0.000318616	'cold inducible RNA binding protein'
12702	0.0497013	'suppressor of cytokine signaling 3'
12722	0.000110963	'chloride channel calcium activated 1'
12723	0.0171421	'chloride channel 1'
12729	0.00627814	'chloride channel, nucleotide-sensitive, 1A'
12741	0.0388246	'claudin 5'
12747	0.000122715	'CDC-like kinase 1'
12750	0.0059002	'CDC like kinase 4'
12759	0.0105635	'similar to clusterin; clusterin'
12793	0.000621448	'cornichon homolog (Drosophila)'
12804	0.0106429	'ciliary neurotrophic factor receptor'
12841	0.0461183	'collagen, type IX, alpha 3'
12846	0.000466464	'catechol-O-methyltransferase 1'
12848	0.0165703	'COP9 (constitutive photomorphogenic) homolog, subunit 2 (Arabidopsis thaliana)'
12850	0.00112047	'demethyl-Q 7'
12856	5.26e-05	'cytochrome c oxidase, subunit XVII assembly protein homolog (yeast)'
12858	3.7559e-05	'cytochrome c oxidase, subunit Va'
12859	0.000232959	'similar to cytochrome c oxidase, subunit Vb; predicted gene 11273; cytochrome c oxidase, subunit Vb'
12861	0.00482106	'cytochrome c oxidase, subunit VI a, polypeptide 1; predicted gene 7795'
12864	0.00538569	'predicted gene 6265; similar to cytochrome c oxidase, subunit VIc; cytochrome c oxidase, subunit VIc'
12866	5.94e-07	'cytochrome c oxidase, subunit VIIa 2'
12869	0.000429129	'cytochrome c oxidase, subunit VIIIb'
12870	0.00604676	'ceruloplasmin'
12874	0.00108325	'carboxypeptidase D; similar to carboxypeptidase D'
12896	0.000183696	'carnitine palmitoyltransferase 2'
12916	0.00100206	'cAMP responsive element modulator'
12921	0.0107383	'corticotropin releasing hormone receptor 1'
12922	0.0176627	'corticotropin releasing hormone receptor 2'
12952	2.31e-05	'cryptochrome 1 (photolyase-like)'
12955	0.00944336	'crystallin, alpha B'
12972	0.00648402	'crystallin, zeta'
12974	0.0188063	'citrate synthase'
12983	0.00398961	'colony stimulating factor 2 receptor, beta, low-affinity (granulocyte-macrophage)'
12995	0.01892	'casein kinase 2, alpha 1 polypeptide; predicted gene 10031; similar to casein kinase II, alpha 1 polypeptide'
13001	0.0156277	'casein kinase 2, beta polypeptide'
13002	0.0376991	'DnaJ (Hsp40) homolog, subfamily C, member 5'
13019	0.000825807	'cardiotrophin 1'
13051	0.0487702	'similar to chemokine receptor CX3CR1; chemokine (C-X3-C) receptor 1'
13078	0.000976997	'cytochrome P450, family 1, subfamily b, polypeptide 1'
13116	0.00427004	'cytochrome P450, family 46, subfamily a, polypeptide 1'
13121	0.000819408	'cytochrome P450, family 51'
13138	0.0131068	'dystroglycan 1'
13167	0.00159723	'diazepam binding inhibitor'
13180	0.0131314	'pterin 4 alpha carbinolamine dehydratase/dimerization cofactor of hepatocyte nuclear factor 1 alpha (TCF1) 1'
13198	0.029988	'DNA-damage inducible transcript 3'
13200	0.000415722	'dolichyl-di-phosphooligosaccharide-protein glycotransferase'
13204	0.00319406	'DEAH (Asp-Glu-Ala-His) box polypeptide 15'
13205	0.000679117	'DEAD/H (Asp-Glu-Ala-Asp/His) box polypeptide 3, X-linked'
13207	0.0192764	'DEAD (Asp-Glu-Ala-Asp) box polypeptide 5; predicted gene 12183'
13209	0.000347274	'DEAD (Asp-Glu-Ala-Asp) box polypeptide 6'
13214	0.0462767	'defensin beta 1'
13356	0.00155662	'DiGeorge syndrome critical region gene 2'
13394	0.0298967	'distal-less homeobox 4'
13424	0.0355186	'dynein cytoplasmic 1 heavy chain 1'
13430	0.0252793	'dynamin 2'
13434	0.00335903	'tRNA aspartic acid methyltransferase 1'
13437	8.26e-06	'aspartyl aminopeptidase'
13446	0.0320421	'double C2, alpha'
13476	1.94e-06	'receptor accessory protein 5'
13478	0.0119242	'dolichyl-phosphate (UDP-N-acetylglucosamine) acetylglucosaminephosphotransferase 1 (GlcNAc-1-P transferase)'
13494	6.06e-05	'developmentally regulated GTP binding protein 1'
13525	0.00722957	'a disintegrin and metallopeptidase domain 26A (testase 3)'
13543	0.0437446	'dishevelled 2, dsh homolog (Drosophila)'
13549	0.000931708	'dual-specificity tyrosine-(Y)-phosphorylation regulated kinase 1b'
13605	0.0187468	'ect2 oncogene'
13607	0.0365154	'similar to EDA-A1; ectodysplasin-A'
13643	0.024629	'ephrin B3'
13644	5.1e-05	'embryonal Fyn-associated substrate'
13653	0.0217768	'early growth response 1'
13669	0.000941319	'eukaryotic translation initiation factor 3, subunit A'
13685	0.0169684	'eukaryotic translation initiation factor 4E binding protein 1'
13688	0.0408664	'eukaryotic translation initiation factor 4E binding protein 2'
13690	0.0134188	'eukaryotic translation initiation factor 4, gamma 2'
13717	0.00748485	'elastin'
13722	0.00219355	'aminoacyl tRNA synthetase complex-interacting multifunctional protein 1'
13804	0.00920619	'endonuclease G'
13806	0.00760832	'''predicted gene 4735; enolase 1, alpha non-neuron; similar to enolase 1, alpha non-neuron; hypothetical protein LOC100044223; pre...'' <Preview truncated at 128 characters>'
13808	0.00717357	'enolase 3, beta muscle'
13838	0.0463822	'Eph receptor A4'
13844	0.000916948	'Eph receptor B2'
13866	0.0127457	'v-erb-b2 erythroblastic leukemia viral oncogene homolog 2, neuro/glioblastoma derived oncogene homolog (avian)'
13871	0.00715329	'excision repair cross-complementing rodent repair deficiency, complementation group 2'
13990	0.0029063	'SWI/SNF-related, matrix-associated actin-dependent regulator of chromatin, subfamily a, containing DEAD/H box 1'
14026	0.020979	'similar to Ena-VASP-like; Ena-vasodilator stimulated phosphoprotein'
14058	0.0356422	'coagulation factor X'
14080	0.0460567	'fatty acid binding protein 1, liver'
14105	0.0125236	'''predicted gene 5446; similar to FUS interacting protein (serine-arginine rich) 1; FUS interacting protein (serine-arginine rich)...'' <Preview truncated at 128 characters>'
14119	0.0180928	'similar to fibrillin 2; fibrillin 2'
14154	0.00217624	'feminization 1 homolog a (C. elegans)'
14161	0.0264414	'fibrinogen alpha chain'
14168	0.0128485	'fibroblast growth factor 13'
14184	0.0260448	'fibroblast growth factor receptor 3'
14219	0.00538447	'connective tissue growth factor'
14221	0.00451383	'four jointed box 1 (Drosophila)'
14226	0.0405703	'FK506 binding protein 1b'
14227	3.8861e-05	'FK506 binding protein 2'
14228	1.44e-08	'FK506 binding protein 4'
14229	0.00703298	'FK506 binding protein 5'
14241	0.0351917	'forkhead box L1'
14247	0.00965524	'Friend leukemia integration 1'
14261	5.26e-05	'flavin containing monooxygenase 1'
14263	0.0184665	'similar to Flavin containing monooxygenase 5; flavin containing monooxygenase 5'
14265	0.00229583	'fragile X mental retardation syndrome 1 homolog'
14287	0.0447107	'folylpolyglutamyl synthetase'
14309	0.0274369	'follicle stimulating hormone receptor'
14312	0.00978018	'similar to mKIAA4005 protein; bromodomain containing 2'
14356	5.53e-06	'fractured callus expressed transcript 1; dynein heavy chain domain 1'
14369	0.0110145	'frizzled homolog 7 (Drosophila)'
14409	0.0222164	'gamma-aminobutyric acid (GABA) C receptor, subunit rho 2'
14412	0.0119607	'solute carrier family 6 (neurotransmitter transporter, GABA), member 13'
14423	0.0099437	'UDP-N-acetyl-alpha-D-galactosamine:polypeptide N-acetylgalactosaminyltransferase 1'
14451	0.0401478	'growth arrest specific 1'
14467	0.0224624	'glioblastoma amplified sequence'
14489	0.0177455	'myotrophin'
14538	4.69e-05	'glucosaminyl (N-acetyl) transferase 2, I-branching enzyme'
14561	0.0010865	'growth differentiation factor 11'
14579	0.0115549	'GTP binding protein (gene overexpressed in skeletal muscle)'
14602	0.0129106	'growth hormone releasing hormone receptor'
14605	0.0023297	'TSC22 domain family, member 3'
14617	0.0322526	'gap junction protein, delta 2'
14672	0.0109623	'guanine nucleotide binding protein, alpha 11'
14696	0.0454132	'guanine nucleotide binding protein (G protein), beta 4'
14701	0.0135149	'guanine nucleotide binding protein (G protein), gamma 12'
14718	0.0107218	'''similar to Aspartate aminotransferase, cytoplasmic (Transaminase A) (Glutamate oxaloacetate transaminase 1); glutamate oxaloacet...'' <Preview truncated at 128 characters>'
14726	0.0051026	'podoplanin'
14727	8.07e-05	'glycoprotein 49 A; leukocyte immunoglobulin-like receptor, subfamily B, member 4'
14728	0.000346357	'glycoprotein 49 A; leukocyte immunoglobulin-like receptor, subfamily B, member 4'
14731	0.0161364	'GPI anchor attachment protein 1'
14732	9.91e-05	'glycerol-3-phosphate acyltransferase, mitochondrial'
14734	0.000354838	'glypican 3'
14768	0.0303142	'LanC (bacterial lantibiotic synthetase component C)-like 1'
14782	0.00417339	'similar to Glutathione reductase, mitochondrial precursor (GR) (GRase); glutathione reductase'
14794	0.00400469	'splA/ryanodine receptor domain and SOCS box containing 2'
14799	0.0202192	'glutamate receptor, ionotropic, AMPA1 (alpha 1); similar to Glutamate receptor, ionotropic, AMPA1 (alpha 1)'
14815	0.0166476	'nuclear receptor subfamily 3, group C, member 1'
14874	0.000229395	'glutathione transferase zeta 1 (maleylacetoacetate isomerase)'
14885	0.00588279	'general transcription factor II H, polypeptide 4'
14897	0.000781932	'thyroid hormone receptor interactor 12'
14933	0.00509243	'glycerol kinase'
14934	0.0256598	'glycophorin A'
14936	0.00757698	'glycogen synthase 1, muscle'
14941	0.0169025	'granzyme D'
14977	0.0257147	'solute carrier family 39 (zinc transporter), member 7'
15077	3.41e-08	'''histone cluster 2, H3b; histone cluster 1, H3f; histone cluster 1, H3e; histone cluster 2, H3c1; histone cluster 1, H3d; histone...'' <Preview truncated at 128 characters>'
15107	0.00133054	'hydroxyacyl-Coenzyme A dehydrogenase'
15159	0.023723	'holocytochrome c synthetase'
15205	1.0084e-05	'hairy and enhancer of split 1 (Drosophila)'
15229	0.0459604	'forkhead box D1'
15235	0.0338276	'macrophage stimulating 1 (hepatocyte growth factor-like)'
15254	0.00528536	'histidine triad nucleotide binding protein 1'
15277	0.0214542	'hexokinase 2'
15312	0.00441903	'''predicted gene 11663; predicted gene 2992; predicted gene 7862; high mobility group nucleosomal binding domain 1; similar to hig...'' <Preview truncated at 128 characters>'
15366	0.0164227	'hyaluronan mediated motility receptor (RHAMM)'
15370	0.00996058	'nuclear receptor subfamily 4, group A, member 1'
15374	0.0131019	'hematological and neurological expressed sequence 1; predicted gene 3687'
15439	0.00567605	'haptoglobin'
15461	3.05e-07	'Harvey rat sarcoma virus oncogene 1'
15463	0.0050471	'ArfGAP with FG repeats 1'
15464	0.00222052	'histidine rich calcium binding protein'
15469	0.00420157	'protein arginine N-methyltransferase 1'
15476	0.00893943	'heparan sulfate (glucosamine) 3-O-sulfotransferase 1'
15482	0.0173722	'heat shock protein 1B; heat shock protein 1A; heat shock protein 1-like'
15488	0.000353342	'hydroxysteroid (17-beta) dehydrogenase 4'
15499	0.044548	'heat shock factor 1'
15502	0.00147377	'''predicted gene 15542; predicted gene 7816; similar to DnaJ-like protein; predicted gene 6335; DnaJ (Hsp40) homolog, subfamily A,...'' <Preview truncated at 128 characters>'
15504	0.00470281	'DnaJ (Hsp40) homolog, subfamily B, member 3'
15505	1.46e-06	'heat shock 105kDa/110kDa protein 1'
15516	0.000432657	'heat shock protein 90 alpha (cytosolic), class B member 1'
15528	0.000256406	'''heat shock protein 1 (chaperonin 10); predicted gene, EG628438; heat shock protein 1 (chaperonin 10), related sequence 1; predic...'' <Preview truncated at 128 characters>'
15547	0.0233754	'TRM2 tRNA methyltransferase 2 homolog A (S. cerevisiae)'
15565	0.00920369	'5-hydroxytryptamine (serotonin) receptor 6'
15568	0.0287554	'ELAV (embryonic lethal, abnormal vision, Drosophila)-like 1 (Hu antigen R)'
15587	9.81e-05	'hyaluronoglucosaminidase 2'
15891	0.00026991	'similar to Integrin binding sialoprotein; integrin binding sialoprotein'
15904	0.00141091	'inhibitor of DNA binding 4'
15925	0.0376378	'insulin degrading enzyme'
15929	0.00333158	'isocitrate dehydrogenase 3 (NAD+), gamma'
15939	0.000508087	'immediate early response 5'
15982	0.0487158	'interferon-related developmental regulator 1'
16001	0.014888	'insulin-like growth factor I receptor'
16016	0.00283309	'immunoglobulin heavy chain 3 (serum IgG2b); Immunoglobulin heavy chain (gamma polypeptide)'
16069	0.00249292	'immunoglobulin joining chain'
16169	0.018378	'interleukin 15 receptor, alpha chain'
16172	0.0243238	'interleukin 17 receptor A'
16196	0.0371901	'interleukin 7'
16369	0.0113495	'insulin receptor substrate 3'
16396	0.0135355	'itchy, E3 ubiquitin protein ligase'
16398	0.00667291	'integrin alpha 2'
16401	0.00368937	'integrin alpha 4'
16408	0.0346808	'integrin alpha L'
16410	0.0253989	'integrin alpha V'
16415	0.00180444	'integrin beta 2-like'
16431	0.0369736	'integral membrane protein 2A'
16443	0.00213716	'intersectin 1 (SH3 domain protein 1A)'
16452	0.00027955	'Janus kinase 2'
16468	0.0338109	'jumonji, AT rich interactive domain 2'
16476	0.00195122	'Jun oncogene'
16477	0.00110002	'Jun-B oncogene'
16480	0.00177502	'junction plakoglobin'
16500	0.0389577	'potassium voltage gated channel, Shab-related subfamily, member 1'
16562	0.00127709	'kinesin family member 1C'
16563	0.0020722	'kinesin family member 2A'
16565	0.0363114	'kinesin family member 21B'
16569	0.00209977	'kinesin family member 3B'
16594	0.00886476	'kinesin light chain 2'
16601	0.0439912	'Kruppel-like factor 9'
16622	0.0105825	'kallikrein 1-related peptidase b5'
16627	0.00896753	'''hypothetical protein LOC100044244; killer cell lectin-like receptor, subfamily A, member 1; killer cell lectin-like receptor, su...'' <Preview truncated at 128 characters>'
16653	0.0216608	'similar to GTPase KRas precursor (K-Ras 2) (Ki-Ras) (c-K-ras) (c-Ki-ras); v-Ki-ras2 Kirsten rat sarcoma viral oncogene homolog'
16687	0.0281854	'keratin 6A'
16688	0.00361048	'keratin 6B'
16716	4.07e-05	'kyphoscoliosis peptidase'
16772	0.00193049	'laminin, alpha 1'
16792	0.0257936	'lysosomal-associated protein transmembrane 5'
16798	0.0470419	'large tumor suppressor'
16826	0.0177267	'LIM domain binding 2'
16828	0.00819928	'predicted gene 7997; lactate dehydrogenase A; predicted gene 5452'
16855	0.0209478	'lectin, galactose binding, soluble 6; hypothetical protein LOC100044254; lectin, galactose binding, soluble 4'
16865	1.63e-05	'ligatin'
16867	0.00803292	'luteinizing hormone/choriogonadotropin receptor'
16882	0.00074326	'ligase III, DNA, ATP-dependent'
16897	0.00182266	'lethal giant larvae homolog 1 (Drosophila)'
16905	0.0103932	'lamin A'
16922	0.00036311	'phytanoyl-CoA hydroxylase'
16976	1.88e-05	'low density lipoprotein receptor-related protein associated protein 1'
16987	0.00430335	'lanosterol synthase'
16995	0.0104168	'leukotriene B4 receptor 1'
17076	0.00560373	'lymphocyte antigen 75'
17127	0.000677205	'MAD homolog 3 (Drosophila)'
17161	0.0139825	'monoamine oxidase A'
17174	0.00327439	'mannan-binding lectin serine peptidase 1'
17189	0.000923831	'myoglobin'
17191	0.00198937	'methyl-CpG binding domain protein 2'
17222	0.0204321	'anaphase promoting complex subunit 1'
17248	1.18e-05	'transformed mouse 3T3 cell double minute 4'
17258	5.55e-05	'similar to Myocyte enhancer factor 2A; myocyte enhancer factor 2A'
17285	3.28e-05	'mesenchyme homeobox 1'
17308	0.000535329	'mannoside acetylglucosaminyltransferase 1'
17311	0.000878697	'kit ligand'
17344	0.000781932	'protein inhibitor of activated STAT 2'
17349	0.00840052	'myeloid leukemia factor 1'
17354	9.22e-05	'myeloid/lymphoid or mixed-lineage leukemia (trithorax homolog, Drosophila); translocated to, 10'
17380	0.0051376	'membrane metallo endopeptidase'
17449	0.000378606	'malate dehydrogenase 1, NAD (soluble)'
17463	0.000466464	'proteasome (prosome, macropain) 26S subunit, non-ATPase, 7'
17527	0.000873147	'general transcription factor IIIC, polypeptide 2, beta; Mpv17 transgene, kidney disease mutant'
17684	0.0359045	'Cbp/p300-interacting transactivator, with Glu/Asp-rich carboxy-terminal domain, 2'
17685	0.025691	'mutS homolog 2 (E. coli)'
17713	0.00446658	'GrpE-like 1, mitochondrial'
17765	0.000375279	'metal response element binding transcription factor 2'
17768	0.000724029	'methylenetetrahydrofolate dehydrogenase (NAD+ dependent), methenyltetrahydrofolate cyclohydrolase'
17769	0.0217975	'5,10-methylenetetrahydrofolate reductase'
17772	0.00111479	'X-linked myotubular myopathy gene 1'
17777	0.00151512	'microsomal triglyceride transfer protein'
17835	0.0294058	'murinoglobulin, pseudogene 1'
17846	8.92e-07	'COMM domain containing 1'
17847	0.000414877	'ubiquitin specific peptidase 34'
17873	0.00131407	'growth arrest and DNA-damage-inducible 45 beta'
17882	0.0118467	'myosin, heavy polypeptide 2, skeletal muscle, adult; myosin, heavy polypeptide 1, skeletal muscle, adult'
17913	0.0308902	'similar to nuclear myosin I beta; myosin IC'
17918	8.73e-05	'myosin VA'
17920	0.0491181	'myosin VI'
17927	0.00781719	'myogenic differentiation 1'
17936	0.0451337	'Ngfi-A binding protein 1'
17940	0.0305813	'''NLR family, apoptosis inhibitory protein 4; NLR family, apoptosis inhibitory protein 7; NLR family, apoptosis inhibitory protein...'' <Preview truncated at 128 characters>'
17952	0.00218805	'''NLR family, apoptosis inhibitory protein 4; NLR family, apoptosis inhibitory protein 7; NLR family, apoptosis inhibitory protein...'' <Preview truncated at 128 characters>'
17955	0.0344458	'nucleosome assembly protein 1-like 4'
17966	0.00456124	'neighbor of Brca1 gene 1'
17968	0.0103892	'neural cell adhesion molecule 2'
17974	0.000375279	'similar to SH2/SH3 adaptor protein; non-catalytic region of tyrosine kinase adaptor protein 2; predicted gene 6226'
17975	0.000334919	'nucleolin'
17984	0.0013966	'necdin'
17992	1.29e-05	'NADH dehydrogenase (ubiquinone) 1 alpha subcomplex, 4'
17995	0.00418193	'NADH dehydrogenase (ubiquinone) flavoprotein 1'
18015	0.00519592	'neurofibromatosis 1'
18016	0.0185152	'neurofibromatosis 2'
18034	9.07e-06	'nuclear factor of kappa light polypeptide gene enhancer in B-cells 2, p49/p100'
18041	0.00900132	'nitrogen fixation gene 1 (S. cerevisiae); similar to Nitrogen fixation gene 1 (S. cerevisiae)'
18087	1.06e-05	'natural killer tumor recognition sequence'
18106	0.00682647	'''CD244 natural killer cell receptor 2B4; similar to Natural killer cell receptor 2B4 precursor (NKR2B4) (NK cell type I receptor ...'' <Preview truncated at 128 characters>'
18107	0.00705634	'N-myristoyltransferase 1'
18108	0.0216538	'N-myristoyltransferase 2'
18109	0.00261786	'v-myc myelocytomatosis viral related oncogene, neuroblastoma derived (avian)'
18111	0.0365676	'neuronatin'
18130	0.0136184	'integrator complex subunit 6'
18133	0.00270151	'nephroblastoma overexpressed gene'
18141	0.0296249	'nucleoporin 50'
18143	1.58e-07	'neuronal PAS domain protein 2'
18146	0.000467536	'neural proliferation, differentiation and control gene 1'
18155	0.0390175	'prepronociceptin'
18174	0.0376428	'solute carrier family 11 (proton-coupled divalent metal ion transporters), member 2'
18175	0.0452482	'nebulin-related anchoring protein'
18194	0.0171257	'NAD(P) dependent steroid dehydrogenase-like'
18197	0.0494467	'neuron specific gene family member 2'
18212	0.0112385	'neurotrophic tyrosine kinase, receptor, type 2'
18216	0.00262653	'similar to neurotensin receptor type 1; neurotensin receptor 1'
18221	0.0290643	'nuclear distribution gene C homolog (Aspergillus), pseudogene 1; nuclear distribution gene C homolog (Aspergillus)'
18312	0.0298967	'olfactory receptor 15'
18366	0.0394444	'olfactory receptor 64; similar to MOR 5beta2; olfactory receptor 65'
18383	0.0441895	'tumor necrosis factor receptor superfamily, member 11b (osteoprotegerin)'
18386	0.0312444	'hypothetical protein LOC100044222; opioid receptor, delta 1'
18391	0.016286	'sigma non-opioid intracellular receptor 1'
18399	0.0119068	'solute carrier family 22 (organic anion transporter), member 6'
18405	0.000393808	'orosomucoid 1'
18432	0.0297296	'MYB binding protein (P160) 1a'
18451	0.00954913	'procollagen-proline, 2-oxoglutarate 4-dioxygenase (proline 4-hydroxylase), alpha 1 polypeptide'
18452	0.00817468	'procollagen-proline, 2-oxoglutarate 4-dioxygenase (proline 4-hydroxylase), alpha II polypeptide'
18477	0.0482546	'peroxiredoxin 1; predicted gene 7204'
18521	0.000280348	'poly(rC) binding protein 2'
18536	0.000853915	'pericentriolar material 1'
18563	0.0299821	'pyruvate carboxylase'
18569	0.00627814	'programmed cell death 4'
18577	0.0429639	'phosphodiesterase 4A, cAMP specific'
18582	6.47e-07	'phosphodiesterase 6D, cGMP-specific, rod, delta'
18597	0.0462013	'pyruvate dehydrogenase E1 alpha 1'
18619	0.00459005	'preproenkephalin'
18626	0.00521032	'period homolog 1 (Drosophila)'
18627	4.61e-09	'period homolog 2 (Drosophila)'
18628	8.42e-09	'period homolog 3 (Drosophila)'
18637	0.033893	'prefoldin 2'
18645	0.00162608	'profilin 2'
18673	0.00992344	'prohibitin; predicted gene 4773; RIKEN cDNA 1700071K01 gene'
18679	0.011552	'phosphorylase kinase alpha 1'
18711	0.0033837	'phosphoinositide kinase, FYVE finger containing'
18720	0.00339139	'phosphatidylinositol-4-phosphate 5-kinase, type 1 alpha'
18741	0.0136184	'paired-like homeodomain transcription factor 2'
18744	1.77e-05	'praja1, RING-H2 motif containing'
18751	0.0243127	'protein kinase C, beta'
18761	0.0113096	'protein kinase C, theta'
18766	0.00995067	'polycystic kidney disease (polycystin) and REJ (sperm receptor for egg jelly, sea urchin homolog)-like'
18786	0.0481172	'phospholipase A2, activating protein'
18791	0.000412245	'plasminogen activator, tissue'
18795	0.0223809	'phospholipase C, beta 1'
18798	0.0045684	'phospholipase C, beta 4'
18810	0.0340455	'plectin 1'
18970	7.3e-05	'polymerase (DNA directed), beta'
18983	0.00426058	'CCR4-NOT transcription complex, subunit 7'
18986	0.00888104	'POU domain, class 2, transcription factor 1'
19042	0.0426721	'protein phosphatase 1A, magnesium dependent, alpha isoform'
19106	0.0208091	'eukaryotic translation initiation factor 2-alpha kinase 2'
19124	0.0293746	'protein C receptor, endothelial'
19134	0.000353221	'PRP4 pre-mRNA processing factor 4 homolog B (yeast)'
19152	0.0349684	'proteinase 3'
19166	0.0159235	'proteasome (prosome, macropain) subunit, alpha type 2'
19177	2.22e-05	'proteasome (prosome, macropain) subunit, beta type 7'
19181	0.000210497	'proteasome (prosome, macropain) 26S subunit, ATPase 2'
19182	0.000321902	'proteasome (prosome, macropain) 26S subunit, ATPase 3'
19185	0.000287432	'proteasome (prosome, macropain) 26S subunit, non-ATPase, 4'
19200	0.018081	'proline-serine-threonine phosphatase-interacting protein 1'
19224	0.0303637	'prostaglandin-endoperoxide synthase 1'
19247	0.00871921	'protein tyrosine phosphatase, non-receptor type 11'
19248	1.4e-05	'protein tyrosine phosphatase, non-receptor type 12'
19261	0.0101704	'signal-regulatory protein alpha'
19266	0.0278483	'protein tyrosine phosphatase, receptor type, D'
19271	0.0107294	'protein tyrosine phosphatase, receptor type, J; predicted gene 13768; predicted gene 13767'
19290	0.0182974	'similar to hCG45299; purine rich element binding protein A'
19298	0.005867	'peroxisomal biogenesis factor 19'
19329	0.0302813	'RAB17, member RAS oncogene family; similar to RAB17, member RAS oncogene family'
19334	0.00116664	'RAB22A, member RAS oncogene family'
19341	0.00162569	'RAB4A, member RAS oncogene family'
19352	0.0195982	'RAB geranylgeranyl transferase, b subunit'
19359	0.00201814	'RAD23b homolog (S. cerevisiae)'
19384	0.00301556	'RAS-like, family 2, locus 9; RAN, member RAS oncogene family; similar to RAN, member RAS oncogene family'
19416	0.00840869	'RAS, dexamethasone-induced 1'
19428	0.00496073	'RAS-like, family 2, locus 9; RAN, member RAS oncogene family; similar to RAN, member RAS oncogene family'
19663	0.00561182	'RNA binding protein gene with multiple splicing'
19671	0.00258482	'RCE1 homolog, prenyl protein peptidase (S. cerevisiae)'
19672	0.0421776	'reticulocalbin 1'
19684	0.00518654	'radixin'
19687	0.0311646	'replication factor C (activator 1) 1'
19698	0.00512441	'avian reticuloendotheliosis viral (v-rel) oncogene related B'
19700	0.0052677	'rad and gem related GTP binding protein 1'
19714	0.00332448	'REV3-like, catalytic subunit of DNA polymerase zeta RAD54 like (S. cerevisiae)'
19720	0.00137458	'tripartite motif-containing 27'
19762	0.0358569	'Ras-like without CAAX 2'
19769	0.000735835	'Ras-like without CAAX 1'
19775	0.00204537	'xenotropic and polytropic retrovirus receptor 1'
19777	5.47e-06	'expressed sequence C80913'
19877	0.000382332	'Rho-associated coiled-coil containing protein kinase 1'
19881	0.0478016	'rod outer segment membrane protein 1'
19882	0.0176101	'macrophage stimulating 1 receptor (c-met-related tyrosine kinase)'
19889	0.000774682	'retinitis pigmentosa 2 homolog (human)'
19934	0.000305676	'''similar to 60S ribosomal protein L22 (Heparin binding protein HBp15); ribosomal protein L22 pseudogene; predicted gene 6784; rib...'' <Preview truncated at 128 characters>'
20016	1.13e-05	'polymerase (RNA) I polypeptide C'
20021	0.000182466	'polymerase (RNA) II (DNA directed) polypeptide C; predicted gene 11993'
20022	3.96e-06	'polymerase (RNA) II (DNA directed) polypeptide J'
20088	0.00502716	'''predicted gene 11878; predicted gene 4832; predicted gene 8942; predicted gene 6030; predicted gene 9320; predicted gene 5271; p...'' <Preview truncated at 128 characters>'
20104	0.00153921	'''predicted gene 5618; predicted gene 6476; predicted gene 4796; ribosomal protein S6; predicted gene 8172; similar to 40S ribosom...'' <Preview truncated at 128 characters>'
20129	0.0406791	'repetin'
20163	0.038008	'Ras suppressor protein 1'
20168	0.00281115	'reticulon 3'
20181	0.0125567	'retinoid X receptor alpha; similar to retinoid X receptor-alpha'
20185	0.000378606	'nuclear receptor co-repressor 1'
20194	0.0164934	'S100 calcium binding protein A10 (calpactin)'
20230	0.00724411	'special AT-rich sequence binding protein 1'
20250	0.0156382	'stearoyl-Coenzyme A desaturase 2'
20272	0.0302528	'sodium channel, voltage-gated, type VII, alpha'
20288	0.00615667	'macrophage scavenger receptor 1'
20289	0.00782398	'scleraxis'
20292	0.0166823	'chemokine (C-C motif) ligand 11'
20296	0.0385431	'chemokine (C-C motif) ligand 2'
20312	0.0343362	'chemokine (C-X3-C motif) ligand 1'
20324	0.0419523	'serum deprivation response'
20339	0.00214264	'selectin, endothelial cell'
20343	0.000967482	'selectin, lymphocyte'
20347	0.000452715	'sema domain, immunoglobulin domain (Ig), short basic domain, secreted, (semaphorin) 3B'
20364	7.2369e-05	'selenoprotein W, muscle 1'
20365	0.000426351	'small EDRK-rich factor 1'
20375	0.0426663	'SFFV proviral integration 1'
20377	0.0431634	'secreted frizzled-related protein 1'
20382	0.00124923	'splicing factor, arginine/serine-rich 2 (SC-35)'
20383	0.0308352	'''predicted gene 7509; splicing factor, arginine/serine-rich 3 (SRp20); similar to MGC89287 protein; predicted gene 9761; predicte...'' <Preview truncated at 128 characters>'
20388	0.0322617	'surfactant associated protein B'
20391	0.00035639	'sarcoglycan, alpha (dystrophin-associated glycoprotein)'
20392	0.0312616	'sarcoglycan, epsilon'
20403	0.000538076	'intersectin 2'
20439	0.00123778	'seven in absentia 2'
20446	0.0345974	'ST6 (alpha-N-acetyl-neuraminyl-2,3-beta-galactosyl-1,3)-N-acetylgalactosaminide alpha-2,6-sialyltransferase 2'
20450	0.00749652	'ST8 alpha-N-acetyl-neuraminide alpha-2,8-sialyltransferase 2'
20465	0.000468069	'single-minded homolog 2 (Drosophila); similar to Single-minded homolog 2 (SIM transcription factor) (mSIM)'
20467	0.000249248	'transcriptional regulator, SIN3B (yeast)'
20474	0.00272685	'sine oculis-related homeobox 4 homolog (Drosophila)'
20480	1.96e-07	'ClpB caseinolytic peptidase B homolog (E. coli)'
20482	0.0357521	'SKI-like'
20491	0.00317825	'src-like adaptor'
20494	0.0437963	'solute carrier family 10, member 2'
20527	0.0029063	'solute carrier family 2 (facilitated glucose transporter), member 3'
20558	2.31e-05	'schlafen 4'
20592	0.045858	'lysine (K)-specific demethylase 5D'
20624	0.0292306	'elongation factor Tu GTP binding domain containing 2'
20648	0.0135355	'syntrophin, acidic 1'
20652	0.039689	'sterol O-acyltransferase 1'
20656	0.0210092	'superoxide dismutase 2, mitochondrial'
20658	4.79e-05	'Son DNA binding protein'
20667	0.0438276	'SRY-box containing gene 12'
20677	0.0066159	'SRY-box containing gene 19; SRY-box containing gene 4'
20680	0.00995253	'SRY-box containing gene 7'
20686	0.00089441	'sperm autoantigenic protein 17'
20717	0.0450029	'serine (or cysteine) peptidase inhibitor, clade A, member 3M'
20753	0.0394802	'small proline-rich protein 1A'
20759	0.00204645	'small proline-rich protein 2E; small proline-rich protein 2F; small proline-rich protein 2I'
20762	0.00552161	'small proline-rich protein 2H'
20818	0.000783242	'signal recognition particle receptor, B subunit'
20823	0.00390403	'Sjogren syndrome antigen B'
20841	0.00793278	'zinc finger protein 143'
20843	0.00120868	'stromal antigen 2'
20873	0.00561345	'polo-like kinase 4 (Drosophila)'
20874	9.4e-05	'STE20-like kinase (yeast)'
20887	0.00196755	'sulfotransferase family 1A, phenol-preferring, member 1'
20910	0.0211294	'syntaxin binding protein 1'
20926	0.0141713	'suppressor of Ty 6 homolog (S. cerevisiae)'
20932	0.0382231	'surfeit gene 4'
20944	0.0365061	'seminal vesicle secretory protein 5'
20975	0.0192499	'synaptojanin 2'
21336	0.0373118	'tachykinin receptor 1'
21371	5.9e-05	'tubulin cofactor A; predicted gene 4374; predicted gene 6142; similar to cofactor A'
21375	0.0405703	'T-box brain gene 1'
21376	0.0230665	'transforming growth factor beta regulated gene 1'
21393	0.00987585	'titin-cap'
21674	0.00519827	'sex determining region of Chr Y'
21679	0.0258057	'TEA domain family member 4'
21685	0.00238282	'thyrotroph embryonic factor'
21687	0.00369739	'endothelial-specific receptor tyrosine kinase'
21749	0.0243113	'telomeric repeat binding factor 1'
21762	0.000123816	'predicted gene 5422; proteasome (prosome, macropain) 26S subunit, non-ATPase, 2'
21766	0.0191929	'testis expressed gene 261'
21770	0.000248776	'protein phosphatase 2, regulatory subunit B (B56), delta isoform'
21778	0.00398703	'testis expressed gene 9'
21788	0.00162608	'tissue factor pathway inhibitor'
21812	0.000314452	'transforming growth factor, beta receptor I'
21817	0.00247966	'transglutaminase 2, C polypeptide'
21824	0.0029559	'thrombomodulin'
21833	1.62e-05	'thyroid hormone receptor alpha; similar to thyroid hormone receptor'
21838	0.00109722	'thymus cell antigen 1, theta'
21844	0.0291618	'T-cell lymphoma invasion and metastasis 1'
21847	0.00376995	'Kruppel-like factor 10'
21859	0.0231248	'tissue inhibitor of metalloproteinase 3'
21912	0.00128571	'tetraspanin 7'
21915	0.046013	'deoxythymidylate kinase'
21917	0.0231823	'thymopoietin'
21934	0.0174196	'tumor necrosis factor receptor superfamily, member 11a'
21945	5.06e-05	'death effector domain-containing'
21952	0.0162398	'troponin I, skeletal, slow 1'
21974	0.0028054	'topoisomerase (DNA) II beta'
21983	0.0406474	'trophoblast glycoprotein'
21987	0.0218386	'tumor protein D52-like 1'
21991	0.000213315	'triosephosphate isomerase 1; similar to triosephosphate isomerase 1'
22003	0.0327132	'tropomyosin 1, alpha'
22004	0.0289221	'tropomyosin 2, beta'
22017	0.0249137	'thiopurine methyltransferase'
22019	0.00100727	'tripeptidyl peptidase II'
22034	0.01627	'TNF receptor-associated factor 6'
22042	0.0217138	'transferrin receptor'
22059	0.024709	'transformation related protein 53'
22072	0.0176055	'protease, serine, 2'
22083	0.00660288	'Ctr9, Paf1/RNA polymerase II complex component, homolog (S. cerevisiae)'
22110	0.000651039	'testis-specific protein, Y-encoded-like 1'
22129	0.0320282	'tetratricopeptide repeat domain 3'
22141	0.00169632	'cDNA sequence BC049265; tubby candidate gene'
22142	0.0161165	'predicted gene 7172; similar to tubulin, alpha 1; tubulin, alpha 1A'
22174	0.0378104	'similar to Rse; TYRO3 protein tyrosine kinase 3'
22192	1.7193e-05	'ubiquitin-conjugating enzyme E2M (UBC12 homolog, yeast)'
22193	0.0369647	'similar to ubiquitin-conjugating enzyme UbcM2; ubiquitin-conjugating enzyme E2E 3, UBC4/5 homolog (yeast)'
22195	0.000207039	'''predicted gene 7423; predicted gene 5858; predicted gene 6562; similar to ubiquitin-conjugating enzyme UbcH7; predicted gene 307...'' <Preview truncated at 128 characters>'
22200	0.0479351	'ubiquitin-like modifier activating enzyme 3'
22209	0.000375279	'ubiquitin-conjugating enzyme E2A, RAD6 homolog (S. cerevisiae)'
22213	4.56e-05	'ubiquitin-conjugating enzyme E2G 2'
22215	0.00516491	'ubiquitin protein ligase E3A'
22218	0.00566917	'SMT3 suppressor of mif two 3 homolog 1 (yeast)'
22221	0.000804578	'upstream binding protein 1'
22223	0.011245	'ubiquitin carboxy-terminal hydrolase L1'
22232	0.000803531	'solute carrier family 35 (UDP-galactose transporter), member A2'
22239	0.0133174	'UDP galactosyltransferase 8A'
22262	0.0283167	'urate oxidase'
22278	0.000221638	'upstream transcription factor 1'
22284	0.00946815	'ubiquitin specific peptidase 9, X chromosome'
22288	0.0139825	'utrophin'
22318	4.31e-05	'vesicle-associated membrane protein 2'
22333	0.000455523	'voltage-dependent anion channel 1'
22343	0.0215246	'lin-7 homolog C (C. elegans)'
22352	0.0428625	'vimentin'
22361	0.0157538	'vanin 1'
22370	0.000673201	'vitronectin'
22375	0.0112562	'tryptophanyl-tRNA synthetase; similar to tryptophanyl-tRNA synthetase'
22381	0.0281009	'WW domain binding protein 5'
22390	0.0168873	'WEE 1 homolog 1 (S. pombe)'
22393	2.79e-05	'Wolfram syndrome 1 homolog (human)'
22433	0.00255356	'X-box binding protein 1'
22436	0.00100248	'xanthine dehydrogenase'
22589	0.000490865	'alpha thalassemia/mental retardation syndrome X-linked homolog (human)'
22594	8.82e-06	'X-ray repair complementing defective repair in Chinese hamster cells 1'
22596	0.00920522	'X-ray repair complementing defective repair in Chinese hamster cells 5'
22598	0.00992344	'solute carrier family 6 (neurotransmitter transporter), member 18'
22612	0.0492785	'Yamaguchi sarcoma viral (v-yes) oncogene homolog 1'
22628	0.00055183	'tyrosine 3-monooxygenase/tryptophan 5-monooxygenase activation protein, gamma polypeptide'
22630	0.0131408	'''predicted gene, EG546165; predicted gene 2423; hypothetical protein LOC674211; tyrosine 3-monooxygenase/tryptophan 5-monooxygena...'' <Preview truncated at 128 characters>'
22643	0.0027498	'zinc finger protein 101'
22661	0.0111097	'zinc finger protein 148'
22680	0.00805059	'zinc finger protein 207'
22688	0.00216309	'zinc finger protein 26'
22697	0.000680412	'zinc finger and SCAN domain containing 21'
22700	0.015665	'zinc finger protein 40'
22722	0.00277641	'zinc finger protein 64'
22764	0.00514579	'zinc finger protein X-linked; similar to zinc finger protein'
22791	0.0164227	'DnaJ (Hsp40) homolog, subfamily C, member 2'
23806	0.0147188	'ariadne ubiquitin-conjugating enzyme E2 binding protein homolog 1 (Drosophila)'
23821	0.0142058	'beta-site APP cleaving enzyme 1'
23825	8.86e-05	'barrier to autointegration factor 1'
23831	0.00342239	'carbonic anhydrase 14'
23856	0.0462767	'death inducer-obliterator 1'
23874	0.00345993	'phenylalanyl-tRNA synthetase, beta subunit'
23880	0.000252452	'FYN binding protein'
23882	0.0242143	'growth arrest and DNA-damage-inducible 45 gamma'
23922	0.00238282	'jumping translocation breakpoint'
23950	0.0164934	'DnaJ (Hsp40) homolog, subfamily B, member 6; predicted gene 5917; predicted gene 15785; predicted gene 4852; predicted gene 2541'
23965	0.00094702	'odd Oz/ten-m homolog 3 (Drosophila)'
23971	0.00771422	'3''-phosphoadenosine 5''-phosphosulfate synthase 1'
23983	9.75e-06	'poly(rC) binding protein 1'
23986	0.00707849	'peroxisomal delta3, delta2-enoyl-Coenzyme A isomerase'
24014	0.00093725	'ribonuclease L (2'', 5''-oligoisoadenylate synthetase-dependent)'
24015	0.00706079	'ATP-binding cassette, sub-family E (OABP), member 1'
24018	0.0291102	'RNA guanylyltransferase and 5''-phosphatase'
24053	0.00275358	'sarcoglycan, gamma (dystrophin-associated glycoprotein)'
24059	0.00604524	'solute carrier organic anion transporter family, member 2a1'
24061	0.00854153	'structural maintenance of chromosomes 1A'
24066	0.0328654	'sprouty homolog 4 (Drosophila)'
24086	0.00198215	'predicted gene 13161; tousled-like kinase 2 (Arabidopsis)'
24127	0.00147702	'5''-3'' exoribonuclease 1'
24136	0.00086066	'zinc finger E-box binding homeobox 2'
26357	0.0192197	'ATP-binding cassette, sub-family G (WHITE), member 2'
26365	0.00178451	'carcinoembryonic antigen-related cell adhesion molecule 1; carcinoembryonic antigen-related cell adhesion molecule 2'
26371	1.41e-06	'cytosolic iron-sulfur protein assembly 1 homolog (S. cerevisiae)'
26383	0.00728752	'fat mass and obesity associated'
26384	0.0143644	'''similar to Glucosamine-6-phosphate isomerase (Glucosamine-6-phosphate deaminase) (GNPDA) (GlcN6P deaminase) (Oscillin); glucosam...'' <Preview truncated at 128 characters>'
26395	0.0322814	'mitogen-activated protein kinase kinase 1'
26396	1.86e-05	'mitogen-activated protein kinase kinase 2'
26400	0.0276517	'''predicted gene 14378; similar to transforming growth factor, beta receptor III (betaglycan, 300kDa); mitogen-activated protein k...'' <Preview truncated at 128 characters>'
26407	1.29e-07	'mitogen-activated protein kinase kinase kinase 4'
26425	0.0288386	'nucleotide binding protein 1'
26428	0.00132951	'origin recognition complex, subunit 4-like (S. cerevisiae)'
26442	0.0271412	'proteasome (prosome, macropain) subunit, alpha type 5'
26443	0.0490194	'proteasome (prosome, macropain) subunit, alpha type 6'
26444	4.95e-05	'proteasome (prosome, macropain) subunit, alpha type 7'
26549	0.0155657	'integrin beta 1 binding protein 2'
26554	0.00105912	'cullin 3'
26557	0.0172188	'homer homolog 2 (Drosophila)'
26561	0.0370598	'matrix metallopeptidase 23'
26562	0.022891	'neurochondrin'
26564	0.0460856	'receptor tyrosine kinase-like orphan receptor 2'
26568	0.00338643	'solute carrier family 27 (fatty acid transporter), member 3'
26572	9.14e-05	'COP9 (constitutive photomorphogenic) homolog, subunit 3 (Arabidopsis thaliana)'
26879	0.00511429	'UDP-GalNAc:betaGlcNAc beta 1,3-galactosaminyltransferase, polypeptide 1'
26888	0.00193101	'C-type lectin domain family 4, member a2'
26895	0.000745948	'COP9 (constitutive photomorphogenic) homolog, subunit 7b (Arabidopsis thaliana)'
26896	0.0149309	'mediator complex subunit 14'
26900	0.00474558	'DEAD (Asp-Glu-Ala-Asp) box polypeptide 3, Y-linked'
26943	0.000179892	'serine incorporator 3'
27049	0.0202196	'ets variant gene 3'
27059	0.00159646	'SH3 domain protein D19'
27060	0.0142921	'T-cell, immune regulator 1, ATPase, H+ transporting, lysosomal V0 protein A3'
27204	0.0192568	'synapsin III'
27205	0.0499165	'podocalyxin-like'
27206	0.00151512	'Nik related kinase'
27214	0.0341279	'DBF4 homolog (S. cerevisiae)'
27215	0.0330992	'5-azacytidine induced gene 2'
27226	2.32e-08	'phospholipase A2, group VII (platelet-activating factor acetylhydrolase, plasma)'
27267	0.0443647	'cysteinyl-tRNA synthetase'
27276	0.0288768	'pleckstrin homology domain containing, family B (evectins) member 1'
27360	0.019555	'adducin 3 (gamma)'
27366	4.92e-05	'thioredoxin-like 4A'
27370	0.0235541	'predicted gene 7392; predicted gene 6654; ribosomal protein S26; predicted gene 10070; similar to ribosomal protein S26'
27374	0.0012097	'protein arginine N-methyltransferase 5'
27377	0.0154485	'YME1-like 1 (S. cerevisiae)'
27380	0.0135044	'T-cell leukemia/lymphoma 1B, 4'
27389	0.00819928	'dual specificity phosphatase 13'
27395	1.39e-06	'mitochondrial ribosomal protein L15'
27418	0.00636345	'muskelin 1, intracellular mediator containing kelch motifs'
27494	0.00677247	'angiomotin'
27632	0.000504717	'RD RNA-binding protein'
28000	0.0219823	'PRP19/PSO4 pre-mRNA processing factor 19 homolog (S. cerevisiae)'
28006	0.000519086	'DNA segment, Chr 6, Wayne State University 116, expressed'
28018	2.41e-06	'ubiquitin family domain containing 1'
28028	0.00562048	'mitochondrial ribosomal protein L50'
28040	0.00414682	'DNA segment, Chr 6, Wayne State University 163, expressed'
28075	0.000160707	'PPPDE peptidase domain containing 2'
28080	1.06e-07	'''predicted gene 5436; similar to ATP synthase, H+ transporting, mitochondrial F1 complex, O subunit; ATP synthase, H+ transportin...'' <Preview truncated at 128 characters>'
28081	0.008627	'DNA segment, Chr 11, Wayne State University 99, expressed; predicted gene 12168'
28088	0.00671704	'DNA segment, Chr 10, Wayne State University 52, expressed'
28193	0.00483236	'receptor accessory protein 3'
28199	2.39e-05	'WD repeat domain 23'
28200	0.000573749	'dehydrogenase/reductase (SDR family) member 4'
29809	0.00118961	'RAB GTPase activating protein 1-like'
29810	0.000753453	'BCL2-associated athanogene 3'
29812	0.000767719	'N-myc downstream regulated gene 3'
29846	0.0155611	'olfactory receptor 156'
29873	0.0435054	'chondroitin sulfate proteoglycan 5'
29875	0.0498226	'IQ motif containing GTPase activating protein 1'
30046	0.0155657	'zinc finger protein 292'
30057	9.85e-07	'translocase of inner mitochondrial membrane 8 homolog b (yeast)'
30795	0.0266102	'FK506 binding protein 3'
30805	0.00961057	'solute carrier family 22 (organic cation transporter), member 4'
30877	0.00712878	'guanine nucleotide binding protein-like 3 (nucleolar)'
30935	0.0107294	'torsin family 3, member A'
30945	0.0108394	'ring finger protein 19A'
30963	0.014007	'protein tyrosine phosphatase-like (proline instead of catalytic arginine), member a'
50501	0.0392672	'prokineticin 2'
50523	0.0216482	'large tumor suppressor 2'
50708	0.000220731	'histone cluster 1, H1c'
50723	0.0121993	'icos ligand'
50781	0.0475799	'dickkopf homolog 3 (Xenopus laevis)'
50790	0.00351437	'acyl-CoA synthetase long-chain family member 4'
50795	3.47e-05	'similar to putative SH3BGR protein; SH3-binding domain glutamic acid-rich protein'
50874	0.00074285	'tropomodulin 4'
50926	0.00487509	'heterogeneous nuclear ribonucleoprotein D-like'
51796	0.014922	'serine/arginine repetitive matrix 1'
51810	0.000207248	'heterogeneous nuclear ribonucleoprotein U'
51869	0.00101487	'Rap1 interacting factor 1 homolog (yeast)'
51875	1.67e-05	'transmembrane protein 141'
52023	0.0100546	'progesterone immunomodulatory binding factor 1'
52024	0.0413945	'ankyrin repeat domain 22'
52064	0.00946186	'coenzyme Q5 homolog, methyltransferase (yeast)'
52118	0.0275932	'poliovirus receptor'
52132	0.00713589	'coiled-coil domain containing 97'
52174	0.00625894	'similar to D4Ertd196e protein; transmembrane protein 222'
52187	0.00302256	'Ras-related GTP binding D'
52250	0.0208034	'receptor accessory protein 1'
52331	0.000915894	'starch binding domain 1'
52348	0.0032618	'vacuolar protein sorting 37A (yeast); similar to Vps37a protein'
52392	0.0220966	'DNA segment, Chr 1, ERATO Doi 622, expressed'
52397	0.000304314	'zinc finger protein 644'
52428	0.00044029	'rhophilin, Rho GTPase binding protein 2'
52432	0.0169889	'protein phosphatase 2, regulatory subunit B, delta isoform'
52440	0.00101653	'Tax1 (human T-cell leukemia virus type I) binding protein 1'
52466	0.00126674	'solute carrier family 46, member 1'
52477	0.00449029	'angel homolog 2 (Drosophila)'
52513	0.0170801	'DEAD (Asp-Glu-Ala-Asp) box polypeptide 56'
52521	0.0394533	'zinc finger protein 622'
52563	0.0253202	'CDC23 (cell division cycle 23, yeast, homolog)'
52615	0.000264475	'suppressor of zeste 12 homolog (Drosophila)'
52633	0.000568125	'nitrilase family, member 2'
52637	4.44e-06	'CDGSH iron sulfur domain 1'
52653	0.0325831	'NudC domain containing 2'
52683	0.00386014	'non-SMC condensin II complex, subunit H2'
52705	0.0126544	'KRR1, small subunit (SSU) processome component, homolog (yeast)'
52715	8.35e-05	'coiled-coil domain containing 43'
52838	1.39e-06	'DNL-type zinc finger'
52858	0.00620351	'CDP-diacylglycerol--inositol 3-phosphatidyltransferase (phosphatidylinositol synthase)'
53312	0.0234426	'negative regulator of ubiquitin-like proteins 1'
53317	0.000417783	'pleiotropic regulator 1, PRL1 homolog (Arabidopsis)'
53325	0.00012295	'BTG3 associated nuclear protein'
53332	0.0397527	'myotubularin related protein 1'
53356	6.49e-05	'eukaryotic translation initiation factor 3, subunit G'
53378	0.0329559	'similar to syntenin; syndecan binding protein'
53379	0.00296524	'predicted gene 5778; similar to heterogeneous nuclear ribonucleoprotein A2/B1; heterogeneous nuclear ribonucleoprotein A2/B1'
53412	0.00683384	'protein phosphatase 1, regulatory (inhibitor) subunit 3C'
53413	1.83e-06	'exocyst complex component 7'
53414	0.00612432	'bystin-like'
53607	0.0062316	'''predicted gene 8655; predicted gene 5145; predicted gene 8587; small nuclear ribonucleoprotein polypeptide A; predicted gene 516...'' <Preview truncated at 128 characters>'
53610	0.0157915	'non-POU-domain-containing, octamer binding protein; predicted gene 8806'
53620	0.0448413	'vesicle-associated membrane protein 5'
53621	0.0421041	'CCR4-NOT transcription complex, subunit 4'
53761	0.0460567	'HLA-B associated transcript 2'
53859	0.0109106	'RIKEN cDNA 1700028N14 gene; mitogen-activated protein kinase kinase kinase 14'
53861	0.0295208	'zinc finger, RAN-binding domain containing 2'
53867	0.0489867	'collagen, type V, alpha 3'
53885	0.0253854	'nephronophthisis 1 (juvenile) homolog (human)'
53901	0.0120997	'regulator of calcineurin 2'
53970	0.00349556	'regulatory factor X, 5 (influences HLA class II expression)'
54130	0.00863234	'ARP1 actin-related protein 1 homolog A, centractin alpha (yeast)'
54131	7.26e-05	'interferon regulatory factor 3'
54198	7.76e-06	'sorting nexin 3'
54219	0.00626733	'CD320 antigen'
54351	8.74e-07	'retinoic acid induced 12'
54366	0.0418474	'catenin (cadherin associated protein), alpha-like 1'
54369	0.000910151	'similar to Nme6 protein; non-metastatic cells 6, protein expressed in (nucleoside-diphosphate kinase)'
54375	0.0187766	'antizyme inhibitor 1'
54378	0.046301	'calcium channel, voltage-dependent, gamma subunit 6'
54383	0.0171188	'polyhomeotic-like 2 (Drosophila)'
54397	0.000305676	'palmitoyl-protein thioesterase 2'
54399	0.000142928	'blocked early in transport 1 homolog (S. cerevisiae)-like'
54405	9.74e-08	'NADH dehydrogenase (ubiquinone) 1 alpha subcomplex, 1'
54446	0.000182617	'nuclear factor of activated T-cells 5'
54483	0.0295091	'Mediterranean fever'
54486	0.0212067	'prostaglandin D2 synthase 2, hematopoietic'
54519	0.00131505	'amyloid beta (A4) precursor protein-binding, family B, member 1 interacting protein'
54601	5.13e-08	'forkhead box O4'
54609	0.0102118	'ubiquilin 2'
54610	0.00778873	'TBC1 domain family, member 8'
54634	0.0152455	'MAGI family member, X-linked'
54673	0.0198431	'SH3-domain GRB2-like B1 (endophilin)'
54709	4.07e-06	'eukaryotic translation initiation factor 3, subunit I'
54712	0.0348032	'plexin C1; similar to plexin C1'
55935	1.26e-05	'formin binding protein 4'
55943	0.000352126	'syntaxin 8'
55984	0.00522368	'calcium/calmodulin-dependent protein kinase kinase 1, alpha'
55990	0.000389631	'flavin containing monooxygenase 2'
56012	0.000342252	'phosphoglycerate mutase 2'
56031	0.00269289	'peptidylprolyl isomerase E (cyclophilin E)'
56045	0.00172643	'hypothetical protein LOC100045969; SAM domain and HD domain, 1'
56046	0.000295033	'ubiquinol-cytochrome c reductase complex chaperone, CBP3 homolog (yeast)'
56070	0.000657287	'transcription elongation regulator 1 (CA150)'
56176	0.00210428	'phosphatidylinositol glycan anchor biosynthesis, class P; predicted gene 9001'
56177	0.00036956	'olfactomedin 1'
56191	0.0166823	'trophinin'
56194	0.00130182	'PRP40 pre-mRNA processing factor 40 homolog A (yeast)'
56195	1.01e-07	'polypyrimidine tract binding protein 2'
56200	0.0481172	'DEAD (Asp-Glu-Ala-Asp) box polypeptide 21'
56207	0.0028079	'ubiquitin carboxyl-terminal esterase L5'
56209	0.000135716	'glycerophosphodiester phosphodiesterase 1'
56210	0.000358037	'REV1 homolog (S. cerevisiae)'
56217	0.00217733	'membrane protein, palmitoylated 5 (MAGUK p55 subfamily member 5)'
56220	0.0105039	'zinc finger protein 386 (Kruppel-like)'
56222	0.0224644	'Cbp/p300-interacting transactivator, with Glu/Asp-rich carboxy-terminal domain, 4'
56249	0.0010986	'ARP8 actin-related protein 8 homolog (S. cerevisiae)'
56275	0.0468896	'RNA binding motif protein 14'
56284	0.00547829	'mitochondrial ribosomal protein L19'
56307	0.0185505	'methionine aminopeptidase 2'
56318	0.0020722	'acid phosphatase, prostate'
56323	0.00585494	'DnaJ (Hsp40) homolog, subfamily B, member 5'
56357	0.000203467	'isovaleryl coenzyme A dehydrogenase'
56368	0.029362	'cytochrome b-561 domain containing 2'
56369	4.61e-05	'APAF1 interacting protein; similar to MMRP19'
56389	0.00359672	'syntaxin 5A'
56392	0.0120865	'soc-2 (suppressor of clear) homolog (C. elegans)'
56397	0.0241681	'predicted gene 5521; similar to mortality factor 4 like 2; mortality factor 4 like 2'
56399	5.25e-05	'A kinase (PRKA) anchor protein 8'
56401	0.0259031	'leprecan 1'
56403	0.00332241	'synaptotagmin binding, cytoplasmic RNA interacting protein'
56430	0.0138955	'CAP-GLY domain containing linker protein 1'
56437	0.00035632	'Ras-related associated with diabetes'
56438	0.0466106	'ring-box 1; predicted gene 9840'
56447	2.05e-06	'coatomer protein complex, subunit zeta 1'
56449	0.0444058	'cold shock domain protein A'
56454	6.5e-06	'aldehyde dehydrogenase 18 family, member A1'
56471	0.00815491	'stathmin-like 4'
56473	0.000134777	'fatty acid desaturase 2'
56480	0.00359652	'TANK-binding kinase 1'
56491	0.0320459	'vesicle-associated membrane protein, associated protein B and C'
56494	2.35e-05	'golgi SNAP receptor complex member 2'
56496	0.0423884	'tetraspanin 6'
56529	0.00136822	'SEC11 homolog A (S. cerevisiae)'
56530	3.99e-05	'canopy 2 homolog (zebrafish)'
56534	0.00037592	'heat shock protein 3'
56535	0.0412269	'peroxisomal biogenesis factor 3'
56554	0.0144212	'''retinoic acid early transcript 1E; retinoic acid early transcript beta; retinoic acid early transcript 1, alpha; retinoic acid e...'' <Preview truncated at 128 characters>'
56612	0.000137888	'prefoldin 5'
56637	0.00529475	'glycogen synthase kinase 3 beta'
56695	0.000811116	'paroxysmal nonkinesiogenic dyskinesia'
56715	0.00589906	'similar to Ras negative regulator Rabex-5/Rin2; RAB guanine nucleotide exchange factor (GEF) 1'
56724	0.0405703	'cysteine-rich PDZ-binding protein'
56726	0.00173411	'SH3-binding domain glutamic acid-rich protein like'
56741	0.014768	'immunoglobulin superfamily, DCC subclass, member 4'
56742	0.000976997	'proline/serine-rich coiled-coil 1'
56790	0.00080736	'family with sequence similarity 48, member A'
56809	0.0220966	'glucocorticoid modulatory element binding protein 1'
56873	0.0188934	'limb region 1'
56876	0.0363922	'nasal embryonic LHRH factor'
56878	5.21e-06	'RNA binding motif, single stranded interacting protein 1'
57028	0.0398579	'pyridoxal (pyridoxine, vitamin B6) phosphatase'
57080	0.0235191	'predicted gene 3864; general transcription factor II I repeat domain-containing 1'
57257	0.00321259	'vav 3 oncogene'
57264	0.00561831	'resistin'
57265	0.00529461	'frizzled homolog 2 (Drosophila)'
57312	0.0244133	'mitochondrial ribosomal protein S31'
57320	3.58e-07	'Parkinson disease (autosomal recessive, early onset) 7'
57321	0.0382794	'telomeric repeat binding factor 2, interacting protein'
57373	0.0129964	'RIKEN cDNA D930014E17 gene'
57423	1.73e-07	'predicted gene 6835; ATP synthase, H+ transporting, mitochondrial F0 complex, subunit f, isoform 2; predicted gene 6581'
57430	0.0215025	'predicted gene 4794; sulfotransferase family 3A, member 1'
57443	0.0443647	'F-box protein 3'
57751	1.77e-05	'ring finger protein 25'
57837	0.00498899	'Era (G-protein)-like 1 (E. coli)'
57874	0.0472819	'protein tyrosine phosphatase-like A domain containing 1'
57875	0.00567605	'angiopoietin-like 4'
58185	0.0338874	'radical S-adenosyl methionine domain containing 2'
58207	0.0233932	'solute carrier family 43, member 3'
58233	0.000614286	'similar to DnaJ (Hsp40) homolog, subfamily A, member 4; DnaJ (Hsp40) homolog, subfamily A, member 4'
58244	0.0322814	'syntaxin 6'
58246	0.0236061	'solute carrier family 35, member B4'
58520	0.00030717	'RIKEN cDNA 0610007P14 gene'
58521	0.00888036	'EP300 interacting inhibitor of differentiation 1'
58522	0.00366506	'tripartite motif-containing 54'
58799	0.0166476	'cereblon'
58800	0.000135478	'transient receptor potential cation channel, subfamily M, member 7'
58803	0.0191533	'pepsinogen 5, group I'
58875	0.00661626	'predicted gene 11225; 3-hydroxyisobutyrate dehydrogenase'
58996	0.0153549	'RIKEN cDNA 4933428G20 gene'
59008	0.0110421	'anaphase-promoting complex subunit 5; similar to anaphase-promoting complex subunit 5'
59011	0.00209286	'myozenin 1'
59013	0.000108664	'heterogeneous nuclear ribonucleoprotein H1'
59016	0.00204724	'THAP domain containing 11'
59032	0.0415181	'protein phosphatase 2, regulatory subunit B'''', gamma; predicted gene 2446; predicted gene 2436'
59035	0.0159134	'coactivator-associated arginine methyltransferase 1'
59043	0.000843546	'WD repeat and SOCS box-containing 2'
59069	0.0304021	'''predicted gene 7848; predicted gene 7839; predicted gene 4157; similar to tropomyosin 3, gamma; tropomyosin 3, gamma; predicted ...'' <Preview truncated at 128 characters>'
59125	0.0363289	'NIMA (never in mitosis gene a)-related expressed kinase 7'
60365	0.00118396	'RNA binding motif protein 8a; RIKEN cDNA B020018G12 gene'
60441	5.33e-06	'mitochondrial ribosomal protein L38'
60510	0.00424836	'synaptotagmin IX'
60599	0.00781252	'transformation related protein 53 inducible nuclear protein 1'
63955	0.000350147	'CDK5 and Abl enzyme substrate 1'
63958	0.00601294	'ubiquitination factor E4B, UFD2 homolog (S. cerevisiae)'
64059	0.000848593	'3-oxoacid CoA transferase 2A'
64292	0.0154392	'prostaglandin E synthase'
64540	0.0202196	'tetraspanin 4'
64656	3.68e-06	'mitochondrial ribosomal protein S23; similar to Mrps23 protein'
64659	0.0221946	'mitochondrial ribosomal protein S14; similar to mitochondrial ribosomal protein S14'
64899	0.0158002	'lipin 3'
64934	0.0218901	'similar to PES1 protein; predicted gene 5472; pescadillo homolog 1, containing BRCT domain (zebrafish)'
65020	0.0027939	'zinc finger protein 110'
65116	0.0107543	'proline-rich Gla (G-carboxyglutamic acid) polypeptide 2'
65961	0.0422233	'UTP3, small subunit (SSU) processome component, homolog (S. cerevisiae)'
65967	0.0276653	'eukaryotic elongation factor, selenocysteine-tRNA-specific'
66046	1.1e-06	'NADH dehydrogenase (ubiquinone) 1 beta subcomplex, 5'
66055	0.00842824	'RIKEN cDNA 0610009D07 gene'
66060	0.0148835	'RIKEN cDNA 0610010O12 gene'
66072	0.0139167	'RIKEN cDNA 0610038F07 gene'
66075	1.261e-05	'coiled-coil-helix-coiled-coil-helix domain containing 3; similar to coiled-coil-helix-coiled-coil-helix domain containing 3'
66082	0.0424892	'predicted gene 1833; abhydrolase domain containing 6'
66086	0.00120868	'RIKEN cDNA 0610037P05 gene'
66087	5.63e-06	'transmembrane protein 111'
66105	0.0123799	'ubiquitin-conjugating enzyme E2D 3 (UBC4/5 homolog, yeast); similar to UBE2D3; predicted gene 4596; predicted gene 15361'
66106	0.0183562	'small muscle protein, X-linked'
66108	0.000541469	'NADH dehydrogenase (ubiquinone) 1 alpha subcomplex, 9'
66117	2.52e-06	'formation of mitochondrial complexes 1 homolog (S. cerevisiae)'
66119	0.00437769	'translocase of outer mitochondrial membrane 6 homolog (yeast); hypothetical protein LOC100047839'
66124	0.000881162	'Josephin domain containing 2'
66143	0.044181	'eukaryotic translation elongation factor 1 epsilon 1'
66152	9.6e-06	'RIKEN cDNA 1110020P15 gene; predicted gene 6293'
66165	0.000384218	'BRCA2 and CDKN1A interacting protein'
66169	4.16e-06	'similar to translocase of outer mitochondrial membrane 7 homolog; translocase of outer mitochondrial membrane 7 homolog (yeast)'
66170	0.000324241	'similar to coiled-coil-helix-coiled-coil-helix domain containing 5; coiled-coil-helix-coiled-coil-helix domain containing 5'
66172	1.44e-05	'mediator of RNA polymerase II transcription, subunit 11 homolog (S. cerevisiae)'
66174	0.00112275	'nudix (nucleoside diphosphate linked moiety X)-type motif 14'
66177	3.27e-06	'predicted gene 5955; predicted gene 6803; ubiquitin-like 5; predicted gene 2001; similar to beacon'
66191	0.0157915	'immediate early response 3 interacting protein 1; haloacid dehalogenase-like hydrolase domain containing 2; predicted gene 10784'
66208	1.5e-06	'neuron derived neurotrophic factor'
66218	5.16e-05	'NADH dehydrogenase (ubiquinone) 1 beta subcomplex, 9'
66223	7.04e-06	'mitochondrial ribosomal protein L35'
66225	0.0358393	'predicted gene 14535; predicted gene 12952; LLP homolog, long-term synaptic facilitation (Aplysia)'
66226	0.00110688	'similar to Chain A, The Crystal Structure Of The Bet3-Trs31-Sedlin Complex; trafficking protein particle complex 2'
66229	0.0145387	'ribosomal protein L7-like 1; predicted gene 11222'
66242	0.013478	'mitochondrial ribosomal protein S16; predicted gene 9173'
66246	0.013694	'O-sialoglycoprotein endopeptidase'
66276	2.19e-05	'hypothetical protein LOC100048454; RIKEN cDNA 1810009A15 gene'
66302	0.011998	'family with sequence similarity 82, member B'
66307	0.00981544	'isochorismatase domain containing 1'
66310	0.018318	'dpy-30 homolog (C. elegans); predicted gene 2059; similar to RIKEN cDNA 2810410M20 gene'
66314	0.0145256	'tumor protein D52-like 2'
66359	5.338e-05	'predicted gene 15683; RIKEN cDNA 2310005N03 gene; similar to RIKEN cDNA 2310005N03'
66367	0.00086066	'RIKEN cDNA 2310022A10 gene'
66374	0.00138308	'RIKEN cDNA 2310011J03 gene'
66377	1.75e-06	'predicted gene 4237; NADH dehydrogenase (ubiquinone) 1, subcomplex unknown, 1'
66383	0.00886649	'IscU iron-sulfur cluster scaffold homolog (E. coli); similar to nitrogen fixation cluster-like'
66385	0.0233903	'protein phosphatase 1, regulatory (inhibitor) subunit 7'
66387	0.00647754	'nudix (nucleoside diphosphate linked moiety X)-type motif 8'
66396	0.000258685	'coiled-coil domain containing 82'
66401	1.57e-05	'nudix (nucleoside diphosphate linked moiety X)-type motif 2'
66406	0.0450836	'SAC3 domain containing 1'
66408	0.00210957	'similar to Aptx protein; aprataxin'
66413	7.98e-05	'proteasome (prosome, macropain) 26S subunit, non-ATPase, 6'
66421	3.01e-06	'RIKEN cDNA 2410004B18 gene'
66427	0.0319898	'similar to cytochrome b5 outer mitochondrial membrane precursor; cytochrome b5 type B'
66438	0.00166534	'hepcidin antimicrobial peptide 2'
66447	0.027154	'microsomal glutathione S-transferase 3'
66454	0.002967	'nicotinamide nucleotide adenylyltransferase 1'
66481	0.000668503	'predicted gene 5963; ribosomal protein S21'
66483	9.9e-05	'''predicted gene 8697; similar to large subunit ribosomal protein L36a; predicted gene 11970; predicted gene 10077; similar to rib...'' <Preview truncated at 128 characters>'
66488	0.000102681	'RIKEN cDNA 2010309E21 gene; similar to CG5323-PA; predicted gene 6396; predicted gene 6624'
66492	9.03e-06	'zinc finger, matrin type 2'
66493	2.29e-05	'mitochondrial ribosomal protein L51'
66494	0.0239254	'PRELI domain containing 1; similar to Preli; similar to PRELI domain containing 1; predicted gene 11605'
66506	0.0434691	'proteasome (prosome, macropain) assembly chaperone 3'
66514	0.0223271	'asparaginase like 1'
66520	0.00123066	'RIKEN cDNA 2610001J05 gene'
66521	0.000474759	'predicted gene 12693; RWD domain containing 1; predicted gene 13743'
66537	3.98e-05	'similar to proteasome maturation protein; proteasome maturation protein'
66557	0.00400763	'bactericidal/permeability-increasing protein-like 1'
66580	0.0105266	'ESF1, nucleolar pre-rRNA processing protein, homolog (S. cerevisiae)'
66591	0.00398961	'MAD2L1 binding protein'
66593	0.0027024	'diablo homolog (Drosophila)'
66597	0.0241459	'tripartite motif-containing 13; predicted gene 9359'
66618	1.93e-06	'small nuclear ribonucleoprotein 27 (U4/U6.U5)'
66631	0.00842824	'hippocampus abundant transcript-like 1; S100 calcium binding protein A4'
66647	6.47e-07	'necdin-like 2'
66676	0.00524329	'transmembrane emp24 protein transport domain containing 7'
66684	0.0304249	'transcription elongation factor A (SII)-like 8; similar to transcription elongation factor A (SII)-like 8'
66687	0.0022092	'TBC1 domain family, member 15'
66694	0.000282017	'ubiquinol-cytochrome c reductase, Rieske iron-sulfur polypeptide 1'
66701	5.55e-05	'SPRY domain containing 4'
66732	0.0185785	'RIKEN cDNA 4921530L21 gene'
66771	3.36e-06	'RIKEN cDNA 4933439F18 gene'
66812	0.0195739	'phosphopantothenoylcysteine decarboxylase'
66815	0.00256035	'coiled-coil domain containing 109B'
66834	1.33e-06	'acyl-CoA thioesterase 13'
66836	0.000924428	'transmembrane protein 223'
66845	0.00498899	'mitochondrial ribosomal protein L33'
66854	0.00161038	'tripartite motif-containing 35'
66863	0.000698084	'leucine-zipper-like transcriptional regulator, 1'
66873	0.0098325	'RIKEN cDNA 1200009O22 gene'
66878	0.00570145	'RIO kinase 3 (yeast)'
66881	0.0033837	'prenylcysteine oxidase 1'
66882	0.026793	'predicted gene 11652; predicted gene 5191; basic leucine zipper and W2 domains 1'
66890	4.75e-05	'lectin, mannose-binding 2'
66898	0.00630307	'BAI1-associated protein 2-like 1'
66899	0.0081792	'FIP1 like 1 (S. cerevisiae)'
66911	0.000860983	'nudix (nucleoside diphosphate linked moiety X)-type motif 16-like 1'
66915	5.72e-07	'myeloma overexpressed 2'
66921	0.000173309	'''PRP38 pre-mRNA processing factor 38 (yeast) domain containing B; similar to PRP38 pre-mRNA processing factor 38 (yeast) domain c...'' <Preview truncated at 128 characters>'
66925	0.000324462	'succinate dehydrogenase complex, subunit D, integral membrane protein'
66950	0.00187988	'transmembrane protein 206'
66958	0.0406812	'similar to thioredoxin-related transmembrane protein 2; predicted gene 5499; thioredoxin domain containing 14'
66972	0.00973695	'solute carrier family 25 (mitochondrial carrier; phosphate carrier), member 23'
66996	0.0144157	'carcinoembryonic antigen-related cell adhesion molecule 11'
66997	0.0312043	'proteasome (prosome, macropain) 26S subunit, non-ATPase, 12'
67003	0.000229606	'ubiquinol cytochrome c reductase core protein 2'
67014	0.00300426	'myc induced nuclear antigen'
67015	1.2e-05	'coiled-coil domain containing 91'
67036	0.00163339	'mitochondrial ribosomal protein L45'
67039	0.000401461	'RNA binding motif protein 25'
67042	0.00376485	'RAB, member of RAS oncogene family-like 4'
67043	0.0180303	'synapse associated protein 1'
67053	0.0165775	'ribonuclease P 14 subunit (human)'
67065	0.000794595	'polymerase (RNA) III (DNA directed) polypeptide D'
67068	5.79e-05	'dynein light chain roadblock-type 1'
67078	0.00992344	'phosphoglycolate phosphatase'
67097	0.000264475	'ribosomal protein S10; predicted gene 9180'
67099	0.012216	'family with sequence similarity 119, member A'
67115	2.99e-05	'predicted gene 9811; ribosomal protein L14'
67119	0.01228	'RIKEN cDNA 2510048L02 gene'
67121	0.025691	'microtubule associated serine/threonine kinase-like'
67122	0.00018993	'Notch-regulated ankyrin repeat protein'
67125	0.0127095	'tetraspanin 31'
67130	1.06e-05	'NADH dehydrogenase (ubiquinone) 1 alpha subcomplex, 6 (B14)'
67149	0.0277261	'Na+/K+ transporting ATPase interacting 1'
67154	0.00124248	'metadherin'
67155	0.0164767	'SWI/SNF related, matrix associated, actin dependent regulator of chromatin, subfamily a, member 2'
67171	0.0050701	'transmembrane protein 77'
67184	8.13e-06	'NADH dehydrogenase (ubiquinone) 1 alpha subcomplex, 13'
67203	0.000137676	'nuclear distribution gene E homolog 1 (A nidulans)'
67212	0.00164372	'mitochondrial ribosomal protein L55'
67220	0.00667291	'pleckstrin homology domain containing, family O member 1'
67224	0.0258819	'mediator complex subunit 29; predicted gene 9450'
67245	0.00217624	'pellino 1'
67252	0.0130886	'CAP, adenylate cyclase-associated protein, 2 (yeast)'
67264	3.41e-08	'NADH dehydrogenase (ubiquinone) 1 beta subcomplex 8'
67270	2.07e-06	'mitochondrial ribosomal protein L42; predicted gene 6419; DNA segment, Chr 10, ERATO Doi 322, expressed'
67278	3.86e-06	'RIKEN cDNA 2900092E17 gene'
67282	0.0019751	'coiled-coil domain containing 53'
67283	1.97e-05	'solute carrier family 25 (mitochondrial thiamine pyrophosphate carrier), member 19'
67286	6.33e-05	'RAB, member of RAS oncogene family-like 5'
67300	0.00889171	'clathrin, heavy polypeptide (Hc)'
67305	0.000119726	'glutathione peroxidase 7'
67337	0.00349652	'cleavage stimulation factor, 3'' pre-RNA, subunit 1'
67391	0.000724259	'FUN14 domain containing 2'
67392	0.0168498	'RIKEN cDNA 4833420G17 gene'
67393	0.000916395	'CXXC finger 5'
67397	3.84e-05	'endoplasmic reticulum protein 29'
67398	0.00897833	'signal recognition particle receptor (''docking protein'')'
67416	0.00400469	'armadillo repeat containing, X-linked 2'
67418	0.00204307	'peptidylprolyl isomerase (cyclophilin)-like 4'
67420	0.00181788	'fatty acyl CoA reductase 1'
67426	0.00561182	'chaperone, ABC1 activity of bc1 complex like (S. pombe)'
67442	0.00383547	'retinol saturase (all trans retinol 13,14 reductase)'
67443	0.0137487	'microtubule-associated protein 1 light chain 3 beta'
67458	0.0384647	'endoplasmic reticulum-golgi intermediate compartment (ERGIC) 1'
67459	0.0217082	'nuclear VCP-like'
67460	0.000289354	'2,4-dienoyl CoA reductase 1, mitochondrial'
67469	0.0214985	'abhydrolase domain containing 5'
67477	0.0376596	'RIKEN cDNA 1300007F04 gene'
67511	0.0011549	'transmembrane emp24 protein transport domain containing 9'
67531	0.025057	'RIKEN cDNA 5730408K05 gene'
67532	0.0254757	'similar to microfibrillar-associated protein 1A; microfibrillar-associated protein 1A; microfibrillar-associated protein 1B'
67542	8.26e-06	'component of oligomeric golgi complex 6'
67549	0.00732114	'G protein-coupled receptor 89'
67555	0.0194216	'RIKEN cDNA 4933434I20 gene'
67580	0.0334532	'leucine rich repeat containing 18'
67581	0.000179892	'TBC1 domain family, member 23'
67588	0.00562187	'ring finger protein 41'
67602	0.0277793	'NECAP endocytosis associated 1'
67636	0.0323615	'LYR motif containing 5'
67653	0.0180522	'RIKEN cDNA 4930544G11 gene'
67661	0.0050958	'intraflagellar transport 172 homolog (Chlamydomonas)'
67669	7.04e-06	'lethal, Chr 7, Rinchik 6'
67673	0.000303936	'''predicted gene 11401; similar to transcription elongation factor B (SIII), polypeptide 2; predicted gene 8971; transcription elo...'' <Preview truncated at 128 characters>'
67680	5.37e-07	'succinate dehydrogenase complex, subunit B, iron sulfur (Ip); similar to succinate dehydrogenase Ip subunit'
67683	0.0116459	'WD repeat domain 43; RIKEN cDNA 2610029G23 gene; hypothetical protein LOC674157'
67684	0.000657352	'RIKEN cDNA 3300001P08 gene'
67693	3.84e-05	'RIKEN cDNA 2310003F16 gene'
67705	0.0027343	'RIKEN cDNA 1810058I24 gene'
67727	0.000568312	'syntaxin 17'
67770	0.00285845	'RIKEN cDNA 5830433M19 gene'
67781	0.000447253	'interleukin enhancer binding factor 2'
67785	0.000590543	'zinc finger, MYM-type 4'
67800	0.0263965	'diacylglycerol O-acyltransferase 2'
67808	0.000428176	'transformation related protein 63 regulated like'
67819	4.75e-05	'Der1-like domain family, member 1; predicted gene 6737'
67826	0.00289976	'synaptosomal-associated protein, 47'
67830	0.0116074	'RER1 retention in endoplasmic reticulum 1 homolog (S. cerevisiae)'
67834	0.0132848	'isocitrate dehydrogenase 3 (NAD+) alpha'
67839	0.0319614	'G-protein signalling modulator 1 (AGS3-like, C. elegans)'
67840	6.5e-06	'mitochondrial ribosomal protein 63'
67841	0.00225126	'autophagy-related 3 (yeast)'
67842	0.026679	'RIKEN cDNA 2610027L16 gene'
67845	0.0443219	'similar to Rabring 7; ring finger protein 115'
67851	9.89e-06	'RIKEN cDNA 1700021F05 gene'
67859	0.00135494	'RIKEN cDNA 2310002J15 gene'
67861	0.00137925	'RIKEN cDNA 2310005E10 gene'
67887	1.63e-05	'transmembrane protein 66'
67890	0.00846111	'ubiquitin-fold modifier 1'
67895	0.00260814	'pyrophosphatase (inorganic) 1'
67900	0.00121415	'RIKEN cDNA 1700020C11 gene'
67914	4.72e-06	'coenzyme Q9 homolog (yeast)'
67938	0.0254183	'predicted gene 2805; similar to myosin regulatory light chain-like; predicted gene 6242; myosin, light chain 12B, regulatory'
67941	4.67e-06	'ribosomal protein S27-like'
67955	0.0469692	'SGT1, suppressor of G2 allele of SKP1 (S. cerevisiae)'
67958	0.00359652	'RIKEN cDNA 2610101N10 gene'
68001	0.000461548	'RIKEN cDNA 1110004E09 gene'
68002	4.34e-06	'RIKEN cDNA 1110058L19 gene'
68015	0.00330588	'TNF receptor-associated protein 1'
68021	1.75e-05	'biphenyl hydrolase-like (serine hydrolase, breast epithelial mucin-associated antigen)'
68023	0.00555809	'peptide deformylase (mitochondrial)'
68034	0.0361917	'family with sequence similarity 122, member A'
68035	0.00166221	'RNA binding motif protein 42'
68038	4.61e-09	'chitinase domain containing 1'
68040	0.000276851	'zinc finger protein 593'
68043	1.08e-07	'N-6 adenine-specific DNA methyltransferase 2 (putative)'
68045	0.00771075	'RIKEN cDNA 2700060E02 gene; predicted gene 10704'
68046	0.0125267	'RIKEN cDNA 2700062C07 gene; predicted gene 9182'
68047	0.0171875	'MPN domain containing'
68048	0.00665046	'apoptosis enhancing nuclease'
68051	0.000256198	'''similar to Chain A, D92n,D94n Double Point Mutant Of Human Nuclear Transport Factor 2 (Ntf2); predicted gene 10349; predicted ge...'' <Preview truncated at 128 characters>'
68077	0.0315503	'glioma tumor suppressor candidate region gene 2'
68082	0.000288706	'dual specificity phosphatase 19'
68087	0.00011271	'dephospho-CoA kinase domain containing'
68097	0.000241531	'dynein light chain LC8-type 2'
68106	1.91e-06	'5''-nucleotidase, cytosolic III-like'
68115	0.00816495	'RIKEN cDNA 9430016H08 gene'
68117	0.00326394	'apolipoprotein O-like'
68121	0.00634953	'centrosomal protein 70'
68135	0.0025517	'eukaryotic translation initiation factor 3, subunit H; predicted gene 6552'
68142	0.028751	'INO80 homolog (S. cerevisiae); similar to yeast INO80-like protein'
68152	0.00162285	'RIKEN cDNA 5830415L20 gene'
68153	0.00227393	'general transcription factor II E, polypeptide 2 (beta subunit)'
68170	0.000191058	'RIKEN cDNA B230118H07 gene'
68183	0.00867084	'breast carcinoma amplified sequence 2'
68197	0.00295276	'NADH dehydrogenase (ubiquinone) 1, subcomplex unknown, 2; similar to NADH dehydrogenase (ubiquinone) 1, subcomplex unknown, 2'
68198	1.44e-07	'NADH dehydrogenase (ubiquinone) 1 beta subcomplex, 2'
68202	1.77e-05	'NADH dehydrogenase (ubiquinone) 1 alpha subcomplex, 5'
68209	0.0474589	'ribonuclease H2, subunit C'
68231	0.00711207	'predicted gene 16501; predicted gene 6026; RIKEN cDNA 1700113O17 gene'
68276	0.00809615	'target of EGR1, member 1 (nuclear)'
68342	4.39e-06	'NADH dehydrogenase (ubiquinone) 1 beta subcomplex, 10'
68350	0.00434171	'mitochondrial ubiquitin ligase activator of NFKB 1'
68365	9.99e-05	'RAB14, member RAS oncogene family'
68394	0.0332678	'RIKEN cDNA 0610037D15 gene'
68428	0.00110688	'STEAP family member 3'
68458	0.0198133	'protein phosphatase 1, regulatory (inhibitor) subunit 14A'
68473	0.000269179	'MOB1, Mps One Binder kinase activator-like 1A (yeast)'
68512	0.0179531	'translocase of outer mitochondrial membrane 5 homolog (yeast); predicted gene 8069'
68533	0.0300819	'M phase phosphoprotein 6; predicted gene 11448'
68537	4.99e-06	'mitochondrial ribosomal protein L13'
68539	4.09e-05	'transmembrane protein 109'
68550	4.62e-05	'RIKEN cDNA 1110002N22 gene'
68559	2.76e-06	'p53 and DNA damage regulated 1'
68576	0.00057351	'hepatitis B virus x interacting protein; similar to hepatitis B virus X interacting protein; predicted gene 15190'
68607	0.0202917	'serine hydrolase-like'
68626	0.00884061	'elaC homolog 2 (E. coli)'
68644	0.019454	'abhydrolase domain containing 14A'
68653	0.00101852	'sorting and assembly machinery component 50 homolog (S. cerevisiae)'
68662	0.0184593	'secretoglobin, family 3A, member 1'
68682	0.0368644	'solute carrier family 44, member 2'
68713	5.79e-05	'interferon induced transmembrane protein 1'
68721	0.040817	'RIKEN cDNA 1110032A03 gene; hypothetical protein LOC100048251'
68750	0.0283828	'ras responsive element binding protein 1'
68767	0.0026353	'open reading frame 19'
68776	0.000548556	'TAF11 RNA polymerase II, TATA box binding protein (TBP)-associated factor'
68796	0.00437769	'transmembrane protein 214'
68836	3.41e-08	'mitochondrial ribosomal protein L52'
68837	0.000381822	'forkhead box K2'
68879	0.00354867	'PRP6 pre-mRNA splicing factor 6 homolog (yeast)'
68918	0.00456124	'RIKEN cDNA 1190005I06 gene'
68948	0.0422132	'RIKEN cDNA 1500011H22 gene'
68966	0.029872	'neuroguidin, EIF4E binding protein'
68971	0.0326348	'RIKEN cDNA 1500001M20 gene'
69024	0.0298028	'sorting nexin 15'
69051	0.0175584	'pyrroline-5-carboxylate reductase family, member 2'
69065	0.000769489	'ChaC, cation transport regulator-like 1 (E. coli)'
69072	0.000818523	'EBNA1 binding protein 2'
69080	0.0113484	'GDP-mannose pyrophosphorylase A'
69121	0.0213902	'chordin-like 2'
69142	6.09e-07	'CD209f antigen'
69163	0.038988	'mitochondrial ribosomal protein L44'
69188	5.87e-05	'myeloid/lymphoid or mixed-lineage leukemia 5'
69207	0.00195162	'splicing factor, arginine/serine-rich 11'
69276	0.00536983	'SEC62 homolog (S. cerevisiae)'
69368	0.000624457	'WD repeat and FYVE domain containing 1'
69473	0.00459581	'keratin associated protein 3-1'
69574	0.00122978	'carboxymethylenebutenolidase-like (Pseudomonas)'
69596	0.0324893	'RIKEN cDNA 2310035K24 gene'
69608	0.0260532	'Sec24 related gene family, member D (S. cerevisiae)'
69635	0.000910151	'death associated protein kinase 1'
69641	0.0084113	'WD repeat domain 20A'
69714	0.00225955	'TCF3 (E2A) fusion partner'
69719	0.0024762	'carbamoyl-phosphate synthetase 2, aspartate transcarbamylase, and dihydroorotase'
69737	0.00109636	'tubulin tyrosine ligase'
69875	1.92e-06	'NADH dehydrogenase (ubiquinone) 1 alpha subcomplex 11'
69893	0.0246509	'RIKEN cDNA 2010305A19 gene'
69934	0.021717	'RNA (guanine-9-) methyltransferase domain containing 3'
69940	0.011671	'exocyst complex component 1'
69942	0.0130821	'ring finger protein 113A1'
69962	0.0224214	'RIKEN cDNA 2810422O20 gene'
70127	0.0458683	'D4, zinc and double PHD fingers, family 3'
70192	0.0454013	'CD209g antigen'
70233	0.0157915	'CD2 antigen (cytoplasmic tail) binding protein 2'
70296	9.4e-05	'TBC1 domain family, member 13'
70354	0.0264095	'SECIS binding protein 2-like'
70356	0.0110464	'suppression of tumorigenicity 13'
70408	0.0412142	'polymerase (RNA) III (DNA directed) polypeptide F'
70427	0.0030749	'mesoderm induction early response 1, family member 2'
70430	0.000509976	'tubulin-specific chaperone E'
70432	0.002751	'RUN and FYVE domain-containing 2'
70456	1.2546e-05	'brain protein 44; similar to brain protein 44; predicted gene 3982'
70495	0.00167632	'ATPase, H+ transporting, lysosomal accessory protein 2'
70527	0.0379112	'STAM binding protein'
70546	0.00938747	'zinc finger, DHHC domain containing 2'
70719	0.0258819	'histocompatibility (minor) HA-1'
70804	0.000218584	'progesterone receptor membrane component 2'
70829	0.00430792	'coiled-coil domain containing 93'
71116	0.0130979	'syntaxin 18'
71336	0.0266022	'ribokinase'
71472	0.000452577	'ubiquitin specific peptidase 19'
71578	0.0175847	'seminal vesicle antigen-like 1'
71701	0.0216372	'similar to polynucleotide phosphorylase-like protein; polyribonucleotide nucleotidyltransferase 1'
71707	0.000265231	'UbiA prenyltransferase domain containing 1'
71711	6.54e-05	'MUS81 endonuclease homolog (yeast)'
71761	0.0103983	'amidohydrolase domain containing 1'
71765	0.000938949	'kelch domain containing 3'
71767	0.00469579	'trypsin domain containing 1'
71770	0.000505384	'adaptor-related protein complex 2, beta 1 subunit'
71810	0.00880625	'RAN binding protein 3'
71843	0.000412245	'R3H domain and coiled-coil containing 1'
71853	0.000431505	'similar to Protein disulfide isomerase associated 6; protein disulfide isomerase associated 6'
71954	6.06e-05	'suppressor of defective silencing 3 homolog (S. cerevisiae)'
71972	0.010744	'dynamin binding protein'
71984	0.0129106	'seryl-aminoacyl-tRNA synthetase 2'
71994	0.0179625	'similar to calponin 3, acidic; predicted gene 4815; calponin 3, acidic'
72039	0.0381768	'methylcrotonoyl-Coenzyme A carboxylase 1 (alpha)'
72055	0.00336235	'solute carrier family 38, member 10'
72057	0.0197376	'PHD finger protein 10'
72065	0.0276653	'similar to RAP2C, member of RAS oncogene family; RAP2C, member of RAS oncogene family'
72075	0.0062592	'opioid growth factor receptor'
72084	0.0357034	'phosphatidylinositol glycan anchor biosynthesis, class X'
72114	0.0128485	'zinc finger, BED domain containing 3'
72121	0.01243	'DENN/MADD domain containing 2D'
72141	0.0154709	'ADP-dependent glucokinase'
72170	0.0186805	'coiled-coil-helix-coiled-coil-helix domain containing 4'
72193	0.00192663	'splicing factor, arginine/serine-rich 2, interacting protein'
72194	0.022714	'F-box and leucine-rich repeat protein 20'
72244	0.0431292	'RIKEN cDNA 1600014C10 gene'
72289	0.00450281	'metastasis associated lung adenocarcinoma transcript 1 (non-coding RNA)'
72307	4.75e-05	'RIKEN cDNA 2510002D24 gene'
72344	0.0312751	'ubiquitin specific peptidase 36'
72440	0.0147292	'RIKEN cDNA 5930416I19 gene'
72465	0.01892	'zinc finger protein 131; similar to putative transcription factor ZNF131'
72482	0.0105266	'acyl-Coenzyme A binding domain containing 6'
72508	0.00231013	'ribosomal protein S6 kinase, polypeptide 1'
72515	0.00170585	'WD repeat domain 43; RIKEN cDNA 2610029G23 gene; hypothetical protein LOC674157'
72567	0.000601883	'BCL2-associated transcription factor 1'
72580	0.000486176	'zinc finger with UFM1-specific peptidase domain'
72585	0.041068	'Ly6/Plaur domain containing 1'
72599	0.0106688	'protein disulfide isomerase associated 5'
72630	0.0326335	'heat shock protein 12B'
72667	0.00282538	'zinc finger protein 444'
72691	0.0131031	'calcium homeostasis modulator 2'
72692	0.00106266	'heterogeneous nuclear ribonucleoprotein L-like; glutathione peroxidase 4'
72713	0.0378357	'angiopoietin-like 1'
72795	0.0462949	'tetratricopeptide repeat domain 19'
72826	9.96e-06	'family with sequence similarity 76, member B'
72831	0.000913458	'DEAH (Asp-Glu-Ala-His) box polypeptide 30'
72844	0.0106429	'potassium channel tetramerisation domain containing 17'
72900	0.000171807	'NADH dehydrogenase (ubiquinone) flavoprotein 2'
72931	4.56e-05	'hypothetical protein LOC100044342; RIKEN cDNA 2900010J23 gene'
72949	0.000617519	'cyclin T2'
73178	0.000880794	'Wiskott-Aldrich syndrome-like (human)'
73192	0.030175	'exportin, tRNA (nuclear export receptor for tRNAs)'
73284	0.000236677	'DNA-damage-inducible transcript 4-like'
73373	0.00859644	'phosphatase, orphan 2'
73649	0.0083053	'cytochrome b reductase 1'
73666	0.0161464	'THO complex 3'
73694	1.66e-05	'RIKEN cDNA 2410091C18 gene'
73711	2.2777e-05	'family with sequence similarity 125, member A'
73724	1.13e-06	'methylmalonyl CoA epimerase'
73737	2.37e-05	'RIKEN cDNA 1110008P14 gene'
73826	0.00817564	'polymerase (DNA-directed), delta interacting protein 3'
74006	0.0010986	'dynamin 1-like'
74013	0.0119581	'raftlin family member 2'
74081	0.00142199	'centrosomal protein 350'
74097	0.000618812	'processing of precursor 7, ribonuclease P family, (S. cerevisiae)'
74100	0.0178425	'cyclic AMP-regulated phosphoprotein, 21'
74105	0.00161615	'golgi associated, gamma adaptin ear containing, ARF binding protein 2'
74112	0.0161464	'ubiquitin specific peptidase 16'
74117	0.013326	'ARP3 actin-related protein 3 homolog (yeast)'
74148	0.00439598	'RIKEN cDNA 1300001I01 gene'
74166	0.0034397	'transmembrane protein 38A'
74167	0.00449735	'nudix (nucleoside diphosphate linked moiety X)-type motif 9'
74192	5.91e-05	'actin related protein 2/3 complex, subunit 5-like'
74244	0.0242047	'autophagy-related 7 (yeast); similar to AGP7'
74254	0.0263982	'GPN-loop GTPase 1'
74255	0.00515762	'smu-1 suppressor of mec-8 and unc-52 homolog (C. elegans)'
74287	0.00555824	'potassium channel modulatory factor 1'
74519	0.0124961	'cytochrome P450, family 2, subfamily j, polypeptide 9'
74525	0.0266688	'RIKEN cDNA 8430419L09 gene'
74737	0.000749423	'cleavage and polyadenylation factor subunit homolog (S. cerevisiae)'
74760	0.0239634	'RAB3A interacting protein (rabin3)-like 1'
74770	0.00103941	'hedgehog acyltransferase-like'
74775	0.0436128	'limb region 1 like'
74781	0.000522992	'WD repeat domain, phosphoinositide interacting 2'
74840	0.000262959	'mesencephalic astrocyte-derived neurotrophic factor'
75104	0.0287573	'monocyte to macrophage differentiation-associated 2'
75221	0.000592831	'dipeptidylpeptidase 3'
75292	0.0109248	'protein kinase D3'
75316	0.000173309	'TATA box binding protein (Tbp)-associated factor, RNA polymerase I, D; predicted gene 13487'
75320	0.0204426	'ethanolamine kinase 1'
75339	0.0208073	'M-phase phosphoprotein 8'
75406	0.000767173	'NADH dehydrogenase (ubiquinone) Fe-S protein 7'
75416	0.0271351	'NOP14 nucleolar protein homolog (yeast)'
75425	0.0207352	'RIKEN cDNA 2610036D13 gene'
75483	5.95e-05	'cytochrome c oxidase, subunit VIIIc'
75553	0.0481664	'zinc finger CCCH type containing 14'
75564	0.00817843	'radial spoke head 9 homolog (Chlamydomonas)'
75581	0.00307817	'Yip1 domain family, member 7'
75600	0.0025318	'calmodulin-like 4'
75607	0.0402851	'WNK lysine deficient protein kinase 2'
75613	0.0181368	'mediator of RNA polymerase II transcription, subunit 25 homolog (yeast)'
75619	0.00436568	'FAST kinase domains 2'
75695	0.0190209	'Rab interacting lysosomal protein-like 1'
75705	0.0337085	'eukaryotic translation initiation factor 4B'
75739	0.000415062	'membrane protein, palmitoylated 7 (MAGUK p55 subfamily member 7)'
75746	0.00893943	'microrchidia 4'
75758	5.4327e-05	'RIKEN cDNA 9130401M01 gene'
76025	0.00718968	'calcium activated nucleotidase 1'
76055	0.000631539	'meningioma expressed antigen 5 (hyaluronidase)'
76192	0.00544354	'abhydrolase domain containing 12'
76219	0.0464119	'RIKEN cDNA 6530401D17 gene; RIKEN cDNA 2900062L11 gene'
76223	0.00362821	'ATP/GTP binding protein-like 3'
76263	4.79e-08	'glutathione S-transferase kappa 1'
76267	5.79e-05	'fatty acid desaturase 1'
76416	8.69e-05	'RIKEN cDNA 1700022C21 gene'
76497	4.49e-10	'protein phosphatase 1, regulatory (inhibitor) subunit 11'
76551	0.000228068	'coiled-coil domain containing 6'
76568	0.00283309	'RIKEN cDNA 1500035H01 gene'
76594	0.00150659	'DnaJ (Hsp40) homolog, subfamily C, member 18'
76614	0.011834	'inner membrane protein, mitochondrial'
76701	0.0148617	'chymotrypsin C (caldecrin)'
76737	0.000452145	'cysteine-rich with EGF-like domains 2'
76740	0.0318782	'EFR3 homolog A (S. cerevisiae)'
76793	0.0271775	'Smad nuclear interacting protein 1'
76804	0.000403689	'lysine (K)-specific demethylase 4C'
76813	8.37e-05	'armadillo repeat containing 6'
76843	0.0269553	'denticleless homolog (Drosophila)'
76886	0.00376307	'family with sequence similarity 81, member A'
76916	1.91e-06	'RIKEN cDNA 4930455C21 gene'
76959	0.000740421	'chromatin modifying protein 5'
76976	0.0226032	'RIKEN cDNA 6530401D17 gene; RIKEN cDNA 2900062L11 gene'
76987	0.00011953	'immediate early response 3 interacting protein 1; haloacid dehalogenase-like hydrolase domain containing 2; predicted gene 10784'
77038	0.0108167	'ADP-ribosylation factor GTPase activating protein 2'
77462	0.0125817	'transmembrane protein 116'
77559	0.0229266	'amylo-1,6-glucosidase, 4-alpha-glucanotransferase'
77591	0.00941779	'DEAD (Asp-Glu-Ala-Asp) box polypeptide 10'
77593	0.0456306	'ubiquitin specific petidase 45'
77622	0.0419596	'apurinic/apyrimidinic endonuclease 2'
77697	0.00229098	'methylmalonic aciduria (cobalamin deficiency) type B homolog (human)'
77862	0.00139622	'thymocyte nuclear protein 1'
78004	0.0209589	'proline rich 15'
78246	0.0232725	'PHD finger protein 23'
78294	0.0167992	'''predicted gene 5928; predicted gene 12617; predicted gene 4802; similar to ribosomal protein S27a; predicted gene 13215; predict...'' <Preview truncated at 128 characters>'
78330	0.00283763	'NADH dehydrogenase (ubiquinone) flavoprotein 3'
78408	0.0125803	'family with sequence similarity 131, member A'
78523	0.000103328	'mitochondrial ribosomal protein L9'
78541	0.0418897	'ankyrin repeat and SOCS box-containing 8'
78785	0.0328706	'CAP-GLY domain containing linker protein family, member 4; similar to CAP-GLY domain containing linker protein family, member 4'
78834	0.0032447	'zinc finger protein 623'
78887	0.00776284	'Sfi1 homolog, spindle assembly associated (yeast)'
78889	0.000684101	'WD repeat and SOCS box-containing 1'
78891	0.000986906	'SCY1-like 1 (S. cerevisiae)'
78913	0.0188837	'ring finger protein 160'
78937	0.00223176	'AVL9 homolog (S. cerevisiase)'
78943	0.0141054	'endoplasmic reticulum (ER) to nucleus signalling 1'
79044	0.00012657	'mitochondrial ribosomal protein S34'
79233	0.0292306	'zinc finger protein 319'
79264	0.00543877	'KRIT1, ankyrin repeat containing'
80286	0.026679	'tumor suppressor candidate 3'
80291	0.012564	'Rab interacting lysosomal protein-like 2'
80294	0.00177674	'protein O-fucosyltransferase 2'
80515	0.0320916	'RIKEN cDNA A030009H04 gene'
80719	0.000769577	'immunoglobulin superfamily, member 6'
80751	0.0474615	'ring finger protein 34'
80837	0.0245836	'ras homolog gene family, member J'
80888	0.00932204	'heat shock protein 8'
80889	0.0327412	'mesoderm development candidate 1'
80890	0.018318	'tripartite motif-containing 2'
80909	1.67e-05	'GATS protein-like 2'
80913	0.00165861	'pumilio 2 (Drosophila)'
80914	0.0241436	'uridine-cytidine kinase 2'
80976	0.034192	'synaptotagmin XIII'
81004	0.0109611	'transducin (beta)-like 1X-linked receptor 1'
81018	0.0215855	'ring finger protein 114'
81702	0.00333592	'ankyrin repeat domain 17'
81896	2.77e-05	'intraflagellar transport 122 homolog (Chlamydomonas)'
81898	3.06e-05	'splicing factor 3b, subunit 1'
81909	0.000353342	'zinc finger like protein 1'
83382	0.00129307	'sialic acid binding Ig-like lectin E'
83410	0.00216034	'cleavage stimulation factor, 3'' pre-RNA subunit 2, tau'
83486	0.0269232	'RNA binding motif protein 5'
83602	0.00332241	'predicted gene 5435; general transcription factor II A, 1'
83669	0.00867084	'WD repeat domain 6'
83766	0.0311644	'actin-like 6B'
83768	0.0234801	'dipeptidylpeptidase 7'
83796	0.00980722	'SWI/SNF related, matrix associated, actin dependent regulator of chromatin, subfamily d, member 2'
83945	0.000205353	'DnaJ (Hsp40) homolog, subfamily A, member 3'
83997	0.000781932	'sarcolemma associated protein'
84113	0.0108783	'prostate tumor over expressed gene 1'
93687	0.000109923	'casein kinase 1, alpha 1'
93691	0.00129641	'Kruppel-like factor 7 (ubiquitous)'
93843	0.003225	'pregnancy upregulated non-ubiquitously expressed CaM kinase'
94040	0.0215123	'calmin'
94044	0.0229266	'BCL2-like 13 (apoptosis facilitator)'
94047	0.0476488	'cat eye syndrome chromosome region, candidate 6 homolog (human)'
94062	0.000256911	'mitochondrial ribosomal protein L3'
94063	1.67e-05	'mitochondrial ribosomal protein L16'
94065	1.97e-07	'mitochondrial ribosomal protein L34'
94066	1.06e-07	'mitochondrial ribosomal protein L36'
94071	0.0213902	'C-type lectin domain family 2, member h; predicted gene 4698'
94089	0.000642425	'tripartite motif-containing 7'
94181	4.76e-08	'N-acetylneuraminic acid synthase (sialic acid synthase)'
94185	0.024041	'tumor necrosis factor receptor superfamily, member 21'
94219	0.00507815	'cyclin M2'
94232	0.00232865	'ubiquilin 4'
94332	0.000184368	'cell adhesion molecule 3'
97112	0.00304869	'NMD3 homolog (S. cerevisiae)'
97114	3.41e-08	'''histone cluster 2, H3b; histone cluster 1, H3f; histone cluster 1, H3e; histone cluster 2, H3c1; histone cluster 1, H3d; histone...'' <Preview truncated at 128 characters>'
97212	9.63e-06	'''hydroxyacyl-Coenzyme A dehydrogenase/3-ketoacyl-Coenzyme A thiolase/enoyl-Coenzyme A hydratase (trifunctional protein), alpha su...'' <Preview truncated at 128 characters>'
97541	0.0159139	'glutaminyl-tRNA synthetase'
97827	0.0294787	'exonuclease 3''-5'' domain containing 2'
97998	0.0309086	'DEP domain containing 6'
98238	0.0116074	'leucine rich repeat containing 59'
98363	0.00741959	'EF hand domain containing 1'
98366	0.0111097	'stromal membrane-associated protein 1'
98388	0.00277646	'carbohydrate sulfotransferase 10'
98396	0.00361946	'solute carrier family 41, member 1'
98682	0.0201137	'major facilitator superfamily domain containing 6'
99003	0.0253571	'glutamine and serine rich 1'
99045	0.000307565	'mitochondrial ribosomal protein S26'
99650	0.00514775	'predicted gene 7037; predicted gene 6478; predicted gene 7664; predicted gene 7629; RIKEN cDNA 4933434E20 gene'
99738	0.0211149	'potassium voltage gated channel, Shaw-related subfamily, member 4'
99929	0.00104303	'TCDD-inducible poly(ADP-ribose) polymerase'
100087	0.0121834	'KTI12 homolog, chromatin associated (S. cerevisiae)'
100177	0.0278683	'zinc finger, MYM-type 6'
100273	0.0289487	'oxysterol binding protein-like 9'
100340	0.00235967	'sphingomyelin phosphodiesterase, acid-like 3B'
100689	0.000425604	'spondin 2, extracellular matrix protein'
100763	0.0280369	'ubiquitin protein ligase E3C'
100972	0.00215843	'RAB28, member RAS oncogene family'
100978	0.0356457	'nuclear transcription factor, X-box binding-like 1'
101100	0.0167031	'tubulin tyrosine ligase-like family, member 3'
101113	0.000195813	'sorting nexin family member 21'
101314	5.91e-05	'RIKEN cDNA 6720456B07 gene'
101489	0.0336119	'resistance to inhibitors of cholinesterase 8 homolog (C. elegans)'
101612	0.021674	'glutamate-rich WD repeat containing 1'
101739	0.0171099	'PC4 and SFRS1 interacting protein 1'
101883	0.000869833	'transmembrane protein 149'
102247	0.000718019	'1-acylglycerol-3-phosphate O-acyltransferase 6 (lysophosphatidic acid acyltransferase, zeta)'
102632	0.00429281	'nephronophthisis 3 (adolescent); acyl-Coenzyme A dehydrogenase family, member 11'
103583	0.00970426	'F-box and WD-40 domain protein 11'
103694	0.00832064	'transmembrane emp24 protein transport domain containing 4'
103712	0.0176905	'RIKEN cDNA 6330403K07 gene'
103743	0.00229098	'transmembrane protein 98'
104001	0.000620771	'reticulon 1'
104130	3.98e-07	'predicted gene 6444; NADH dehydrogenase (ubiquinone) 1 beta subcomplex, 11'
104175	0.00946625	'SH3-binding kinase 1'
104458	0.0197504	'arginyl-tRNA synthetase'
104479	2.53e-05	'coiled-coil domain containing 117'
104570	0.000255671	'SMEK homolog 2, suppressor of mek1 (Dictyostelium)'
104718	0.0138819	'tetratricopeptide repeat domain 7B'
104771	0.0177267	'RIKEN cDNA 1200003C05 gene'
104799	0.0293255	'expressed sequence AI413782'
104923	0.000147989	'acireductone dioxygenase 1'
105083	0.00217466	'pelota homolog (Drosophila)'
105148	0.0128455	'isoleucine-tRNA synthetase'
105278	0.0251259	'cell cycle related kinase'
105348	0.0155634	'golgi membrane protein 1'
105377	0.00519201	'ankyrin repeat domain 32'
105501	0.00636821	'abhydrolase domain containing 4'
105853	0.0412269	'mal, T-cell differentiation protein 2'
105859	0.00859644	'cold shock domain containing C2, RNA binding'
106052	0.0471784	'F-box protein 4'
106205	6e-05	'zinc finger CCCH type containing 7 A'
106264	2.71e-06	'RIKEN cDNA 0610012G03 gene'
106326	0.00279292	'oxysterol binding protein-like 11'
106369	0.0219017	'yippee-like 1 (Drosophila)'
106504	0.00167782	'serine/threonine kinase 38'
106522	0.00357855	'protein kinase domain containing, cytoplasmic'
106628	0.00496073	'thyroid hormone receptor interactor 10'
107022	0.000162254	'GRAM domain containing 3'
107047	0.0124961	'proteasome (prosome, macropain) assembly chaperone 2; similar to Clast3 protein'
107358	0.0233483	'transmembrane 9 superfamily member 3'
107371	0.0021292	'exocyst complex component 6'
107373	0.0326497	'RIKEN cDNA 4632417K18 gene'
107522	0.000195337	'endothelin converting enzyme 2'
107528	0.0153406	'melanoma antigen, family E, 1'
107568	0.0192499	'predicted gene 13416; WW domain containing E3 ubiquitin protein ligase 1'
107701	0.00732579	'predicted gene 7935; splicing factor 3b, subunit 4'
107771	0.00527932	'brain expressed myelocytomatosis oncogene'
108012	0.000796275	'adaptor-related protein complex 1, sigma 2 subunit'
108078	0.00217624	'oxidized low density lipoprotein (lectin-like) receptor 1'
108101	0.0305849	'fermitin family homolog 3 (Drosophila)'
108112	0.0325358	'ankyrin repeat and KH domain containing 1; eukaryotic translation initiation factor 4E binding protein 3'
108121	0.0325108	'predicted gene 10232; predicted gene 6978; U2 small nuclear ribonucleoprotein auxiliary factor (U2AF) 1'
108124	2.85e-06	'N-ethylmaleimide sensitive fusion protein attachment protein alpha'
108148	0.0276653	'UDP-N-acetyl-alpha-D-galactosamine:polypeptide N-acetylgalactosaminyltransferase 2'
108155	2.45e-05	'O-linked N-acetylglucosamine (GlcNAc) transferase (UDP-N-acetylglucosamine:polypeptide-N-acetylglucosaminyl transferase)'
108645	0.0053994	'methionine adenosyltransferase II, beta'
108857	0.0006776	'ankyrin repeat and KH domain containing 1; eukaryotic translation initiation factor 4E binding protein 3'
108989	0.00209286	'similar to nuclear pore complex-associated intranuclear coiled-coil protein TPR; translocated promoter region'
109006	0.0407963	'cytokine induced apoptosis inhibitor 1'
109032	0.0428313	'predicted gene 15753; Sp110 nuclear body protein'
109129	0.000224867	'methylmalonic aciduria (cobalamin deficiency) cblD type, with homocystinuria'
109168	0.0414282	'atlastin GTPase 3'
109232	0.0223129	'similar to Saccharopine dehydrogenase (putative); saccharopine dehydrogenase (putative)'
109246	0.0454013	'tetraspanin 9'
109624	0.0434086	'caldesmon 1'
109652	4.53e-05	'aminoacylase 1'
109828	0.00118396	'''predicted gene 6917; similar to chromobox homolog 3; predicted gene 5792; predicted gene 7469; predicted gene 6901; predicted ge...'' <Preview truncated at 128 characters>'
109900	0.00724268	'argininosuccinate lyase'
109905	0.00164506	'predicted gene 9392; similar to Raichu404X; RAS-related protein-1a'
109910	0.00672565	'Zfp91-Cntf readthrough transcript; zinc finger protein 91; ciliary neurotrophic factor'
110052	0.000390358	'DEK oncogene (DNA binding)'
110196	0.00012889	'''similar to farnesyl diphosphate synthetase; farnesyl diphosphate synthetase; predicted gene 5873; predicted gene 8163; predicted...'' <Preview truncated at 128 characters>'
110446	8.71e-06	'acetyl-Coenzyme A acetyltransferase 1'
110460	0.0225065	'acetyl-Coenzyme A acetyltransferase 2'
110651	0.00480444	'ribosomal protein S6 kinase polypeptide 3'
110809	0.00612432	'''splicing factor, arginine/serine-rich 1 (ASF/SF2); similar to splicing factor, arginine/serine-rich 1 (splicing factor 2, altern...'' <Preview truncated at 128 characters>'
110816	0.0458761	'PWP2 periodic tryptophan protein homolog (yeast)'
110821	0.00377155	'propionyl-Coenzyme A carboxylase, alpha polypeptide'
110829	0.000908607	'LIM and senescent cell antigen-like domains 1'
110959	0.0034833	'nudix (nucleoside diphosphate linked moiety X)-type motif 19'
110960	9.92e-05	'threonyl-tRNA synthetase'
114249	0.0114567	'nephronectin'
114615	0.000946423	'elaC homolog 1 (E. coli)'
114640	0.017794	'parathyroid hormone 2'
114679	0.000464726	'selenoprotein M'
114863	0.000615045	'proline synthetase co-transcribed'
116701	0.0113649	'fibroblast growth factor receptor-like 1; similar to fibroblast growth factor receptor 5 beta'
116746	0.000442264	'defensin beta 6'
117109	2.49e-05	'processing of precursor 5, ribonuclease P/MRP family (S. cerevisiae)'
117150	0.00710597	'phosphatidylinositol-5-phosphate 4-kinase, type II, gamma'
117198	6.98e-07	'influenza virus NS1A binding protein'
117606	0.0128655	'biregional cell adhesion molecule-related/down-regulated by oncogenes (Cdon) binding protein'
118449	0.0137435	'synaptopodin 2'
118451	0.0014774	'mitochondrial ribosomal protein S2'
121022	0.00278323	'mitochondrial ribosomal protein S6'
140484	0.0117102	'protein O-fucosyltransferase 1'
140499	0.0214096	'predicted gene 5801; ubiquitin-conjugating enzyme E2, J2 homolog (yeast)'
140579	0.00877883	'engulfment and cell motility 2, ced-12 homolog (C. elegans)'
140580	0.0111432	'engulfment and cell motility 1, ced-12 homolog (C. elegans)'
140740	0.000733886	'SEC63-like (S. cerevisiae)'
170718	0.00863234	'isocitrate dehydrogenase 3 (NAD+) beta'
170728	0.00859644	'reticulon 4 interacting protein 1'
170743	0.0209478	'toll-like receptor 7'
170744	0.00486789	'toll-like receptor 8'
170750	0.000393903	'X-prolyl aminopeptidase (aminopeptidase P) 1, soluble'
170755	0.00297035	'serum/glucocorticoid regulated kinase 3'
170757	2.45e-05	'EGF, latrophilin seven transmembrane domain containing 1'
170763	0.0195402	'zinc finger protein 87'
170768	0.00424128	'6-phosphofructo-2-kinase/fructose-2,6-biphosphatase 3'
170791	0.000595843	'RNA binding motif protein 39'
170823	0.0163702	'glomulin, FKBP associated protein'
170835	0.0113649	'inositol polyphosphate 5-phosphatase J'
170939	0.0229361	'cDNA sequence AY026312'
192156	0.00247173	'mevalonate (diphospho) decarboxylase'
192166	0.0186956	'sarcosine dehydrogenase'
192188	0.00502545	'similar to FEX2; stabilin 2'
192216	0.0414055	'transmembrane protein 47'
192231	0.000205353	'hexamethylene bis-acetamide inducible 1'
192287	0.000330047	'solute carrier family 25, member 36'
192651	0.00569765	'zinc finger protein 286'
193116	0.0419212	'SLU7 splicing factor homolog (S. cerevisiae)'
193740	0.00255238	'heat shock protein 1B; heat shock protein 1A; heat shock protein 1-like'
193742	0.00103588	'HLA-B associated transcript 5'
194227	0.0299799	'predicted gene 13023'
195040	0.0299565	'transmembrane protein 199'
207165	0.00946574	'bromodomain PHD finger transcription factor'
207304	0.00110146	'HECT domain containing 1'
207781	0.000241831	'C2 calcium-dependent domain containing 2'
208076	0.002967	'Pbx/knotted 1 homeobox 2'
208449	0.0407362	'sphingomyelin synthase 1'
208606	0.00859644	'arginine/serine-rich coiled-coil 2'
208647	0.0186335	'cAMP responsive element binding protein 3-like 2'
209027	0.00109743	'pyrroline-5-carboxylate reductase 1'
210009	0.00192973	'5-methyltetrahydrofolate-homocysteine methyltransferase reductase'
210148	0.00138051	'solute carrier family 30 (zinc transporter), member 6'
210582	0.00586039	'coenzyme Q10 homolog A (yeast)'
211347	0.0360469	'pantothenate kinase 3'
211480	0.0330931	'potassium inwardly-rectifying channel, subfamily J, member 14'
211499	0.0310687	'transmembrane protein 87A'
211548	0.0156656	'nodal modulator 1'
211673	0.00122707	'ADP-ribosylation factor guanine nucleotide-exchange factor 1(brefeldin A-inhibited)'
212139	0.00259709	'coiled-coil and C2 domain containing 1A'
212285	0.00712257	'predicted gene 336; ArfGAP with RhoGAP domain, ankyrin repeat and PH domain 2'
212880	0.0012153	'DEAD (Asp-Glu-Ala-Asp) box polypeptide 46; similar to Probable ATP-dependent RNA helicase DDX46 (DEAD box protein 46)'
212974	0.0296567	'ATH1, acid trehalase-like 1 (yeast)'
212999	0.00689413	'transportin 2 (importin 3, karyopherin beta 2b)'
213068	0.00167294	'transmembrane protein 71'
213389	0.0237219	'PR domain containing 9'
213539	0.000269771	'BCL2-associated athanogene 2'
213811	0.0316277	'cDNA sequence BC002059'
214290	0.000910877	'zinc finger, CCHC domain containing 6'
214345	0.0406057	'leucine rich repeat containing 1'
214601	0.00188643	'solute carrier family 10 (sodium/bile acid cotransporter family), member 3'
214952	0.0476432	'ras homolog gene family, member T2'
215257	0.020367	'interleukin 1 family, member 9'
215351	0.00442102	'''similar to Sentrin-specific protease 6 (Sentrin/SUMO-specific protease SENP6) (SUMO-1-specific protease 1); SUMO/sentrin specifi...'' <Preview truncated at 128 characters>'
215449	0.000474128	'RAS related protein 1b; similar to GTP-binding protein (smg p21B)'
215705	0.00309277	'arrestin domain containing 1'
215723	0.0267115	'major facilitator superfamily domain containing 6-like'
215789	0.0112211	'phosphatase and actin regulator 2'
215895	0.0270067	'predicted gene 4794; sulfotransferase family 3A, member 1'
216080	0.000741797	'ubiquitin-conjugating enzyme E2D 1, UBC4/5 homolog (yeast)'
216190	0.016103	'adaptor protein, phosphotyrosine interaction, PH domain and leucine zipper containing 2'
216233	0.0327536	'suppressor of cytokine signaling 2; predicted gene 8000'
216344	0.043245	'RAB21, member RAS oncogene family'
216565	0.0444847	'EH domain binding protein 1'
216767	0.0397325	'predicted gene 6997; mitochondrial ribosomal protein L22'
216821	4.99e-06	'transmembrane protein 11'
216859	0.0327447	'centaurin, beta 1'
217030	0.0419596	'AP1 gamma subunit binding protein 1'
217039	0.000204054	'gametogenetin binding protein 2'
217082	0.000210497	'hepatic leukemia factor'
217154	0.0462256	'SH3 and cysteine rich domain 2'
217166	0.000171807	'nuclear receptor subfamily 1, group D, member 1'
217378	0.00805152	'DnaJ (Hsp40) homolog, subfamily C, member 27'
217473	0.00163669	'ankyrin repeat and MYND domain containing 2'
217615	0.00386728	'CTAGE family, member 5'
217718	0.03815	'NIMA (never in mitosis gene a)-related expressed kinase 9'
217734	0.0102397	'protein-O-mannosyltransferase 2'
217980	0.000189869	'La ribonucleoprotein domain family, member 5'
218194	0.000677864	'phosphatase and actin regulator 1'
218271	0.023463	'xylosylprotein beta1,4-galactosyltransferase, polypeptide 7 (galactosyltransferase I)'
218397	0.00134496	'RAS p21 protein activator 1'
218518	0.0104674	'MARVEL (membrane-associating) domain containing 2'
218885	1.65e-05	'oxidoreductase NAD-binding domain containing 1'
219105	0.00124817	'zinc finger, MYM-type 5'
223262	0.0219823	'translocase of inner mitochondrial membrane 8 homolog a2 (yeast)'
223648	0.0181395	'RIKEN cDNA 2410075B13 gene'
223650	0.024667	'epiplakin 1'
223920	0.000676252	'sterol O-acyltransferase 2'
224105	0.00302256	'p21 protein (Cdc42/Rac)-activated kinase 2'
224171	0.0106429	'RIKEN cDNA C330027C09 gene'
224273	0.00538295	'beta-gamma crystallin domain containing 3'
224824	0.0146003	'peroxisomal biogenesis factor 6'
224903	0.0456715	'scaffold attachment factor B'
225028	0.039289	'mitogen-activated protein kinase kinase kinase kinase 3; similar to mitogen-activated protein kinase kinase kinase kinase 3'
225288	0.0313149	'formin homology 2 domain containing 3'
225363	0.0278481	'eukaryotic translation termination factor 1'
225638	0.0206255	'alpha-kinase 2'
225742	0.00104284	'ST8 alpha-N-acetyl-neuraminide alpha-2,8-sialyltransferase 5'
225887	5.49e-07	'NADH dehydrogenase (ubiquinone) Fe-S protein 8'
225888	0.00140991	'suppressor of variegation 4-20 homolog 1 (Drosophila)'
226026	0.00241739	'similar to Structural maintenance of chromosomes 5; structural maintenance of chromosomes 5'
226412	0.00519201	'R3H domain 1 (binds single-stranded nucleic acids)'
226414	0.0363114	'aspartyl-tRNA synthetase'
226442	0.00182132	'zinc finger protein 281'
226747	0.000429129	'AT hook containing transcription factor 1'
226757	0.000195337	'WD repeat domain 26; similar to myocardial ischemic preconditioning upregulated protein 2'
226844	0.00012739	'major facilitator superfamily domain containing 7B'
226849	0.00546091	'''predicted gene 3353; predicted gene 13142; predicted gene 13169; similar to protein phosphatase 2, regulatory subunit B (B56), a...'' <Preview truncated at 128 characters>'
226982	0.0194622	'eukaryotic translation initiation factor 5B'
227634	0.0210637	'calmodulin regulated spectrin-associated protein 1; similar to calmodulin regulated spectrin-associated protein 1'
227648	0.00830528	'SEC16 homolog A (S. cerevisiae)'
227683	0.038216	'coenzyme Q4 homolog (yeast)'
227695	6.26e-05	'DNA segment, Chr 2, Wayne State University 81, expressed'
227960	0.00100678	'grancalcin'
228026	0.0368872	'pyruvate dehydrogenase kinase, isoenzyme 1'
228359	0.019469	'Rho GTPase activating protein 1; predicted gene 8514'
228607	0.000393808	'mitochondrial antiviral signaling protein'
228788	0.00520446	'cDNA sequence BC020535'
228812	0.00342153	'phosphatidylinositol glycan anchor biosynthesis, class U'
228829	0.0121561	'PHD finger protein 20'
228869	0.00642081	'nuclear receptor coactivator 5'
228875	0.0266722	'solute carrier family 35, member C2'
228876	0.0162065	'zinc finger protein 334'
228994	0.0083056	'YTH domain family 1'
229096	4.15e-05	'YTH domain family 3'
229228	0.00488219	'nudix (nucleoside diphosphate linked moiety X)-type motif 6'
229285	0.00546636	'spastic paraplegia 20, spartin (Troyer syndrome) homolog (human)'
229517	0.0144212	'solute carrier family 25, member 44'
229521	0.00295826	'synaptotagmin XI; similar to synaptotagmin XI'
229658	0.000781932	'vang-like 1 (van gogh, Drosophila); similar to loop-tail protein 2'
229709	0.0137731	'S-adenosylhomocysteine hydrolase-like 1'
229801	0.010475	'translocation associated membrane protein 1-like 1'
229841	0.0113117	'centromere protein E'
230075	0.000191628	'NADH dehydrogenase (ubiquinone) 1 beta subcomplex, 6'
230082	0.00336893	'nucleolar protein family 6 (RNA-associated)'
230257	0.000121472	'ROD1 regulator of differentiation 1 (S. pombe)'
230654	0.000261243	'leucine rich repeat containing 41'
230809	0.0411278	'PDLIM1 interacting kinase 1 like'
230908	0.0272695	'predicted gene 13886; TAR DNA binding protein'
230935	0.0115382	'DnaJ (Hsp40) homolog, subfamily C, member 11'
231093	0.0317652	'ATP/GTP binding protein-like 5'
231123	0.00425937	'cDNA sequence BC023882'
231670	0.0185718	'F-box protein 21'
231872	2.39e-07	'aminoacyl tRNA synthetase complex-interacting multifunctional protein 2'
232087	0.00011271	'methionine adenosyltransferase II, alpha'
232164	0.00114468	'poly(A) binding protein interacting protein 2B'
232449	0.0489168	'2-deoxyribose-5-phosphate aldolase homolog (C. elegans)'
232679	0.00275636	'zinc finger, C3HC type 1'
232798	0.000114675	'leukocyte receptor cluster (LRC) member 8'
232906	0.0423671	'glucocorticoid receptor DNA binding factor 1'
232969	0.00771358	'zinc finger protein 428'
232976	0.00834124	'zinc finger protein 574'
232987	0.00616063	'B9 protein domain 2'
233099	0.000601453	'androgen binding protein beta'
233724	0.00732827	'transmembrane protein 41B'
233806	0.0032618	'transmembrane protein 159'
233833	0.000282575	'trinucleotide repeat containing 6a'
233863	0.00136834	'general transcription factor III C 1'
233875	0.00450144	'INO80 complex subunit E'
233887	0.000868166	'zinc finger protein 553'
233913	0.028744	'cDNA sequence BC017158'
234069	0.0193926	'PCI domain containing 2'
234094	0.0139404	'Rho guanine nucleotide exchange factor (GEF) 10'
234311	0.00115106	'DEAD (Asp-Glu-Ala-Asp) box polypeptide 60'
234366	0.00220213	'''similar to Transcriptional repressor p66 alpha (GATA zinc finger domain-containing protein 2A); GATA zinc finger domain containi...'' <Preview truncated at 128 characters>'
234371	0.00101852	'transmembrane protein 161A'
234593	0.00544083	'N-myc downstream regulated gene 4'
234797	0.0442257	'RIKEN cDNA 6430548M08 gene'
234825	0.0104401	'kelch domain containing 4'
234875	0.0188558	'tetratricopeptide repeat domain 13'
235036	0.0143644	'peter pan homolog (Drosophila)'
235320	0.00181612	'zinc finger and BTB domain containing 16'
235339	0.00932881	'dihydrolipoamide S-acetyltransferase (E2 component of pyruvate dehydrogenase complex)'
235439	0.00882976	'hect (homologous to the E6-AP (UBE3A) carboxyl terminus) domain and RCC1 (CHC1)-like domain (RLD) 1'
235441	0.00181841	'ubiquitin specific peptidase 3'
235567	0.000992602	'DnaJ (Hsp40) homolog, subfamily C, member 13'
235682	1.9e-05	'zinc finger protein 445'
236047	0.0472448	'predicted gene 10880'
236539	0.00625995	'''predicted gene 7669; predicted gene 5207; predicted gene 9252; predicted gene 8096; predicted gene 13337; predicted gene 9210; p...'' <Preview truncated at 128 characters>'
236733	0.000191058	'ubiquitin specific peptidase 11'
236790	3.44e-06	'DEAD/H (Asp-Glu-Ala-Asp/His) box polypeptide 26B'
237988	0.04715	'cerebellar degeneration-related protein 2-like'
238447	5.71e-05	'''predicted gene 5353; immunoglobulin heavy chain (J558 family); similar to Ig heavy chain V region 108A precursor; similar to Ig ...'' <Preview truncated at 128 characters>'
239217	0.00199954	'potassium channel tetramerisation domain containing 12'
239691	0.000915364	'expressed sequence AU021092'
240442	0.00245945	'ADNP homeobox 2'
240832	5.25e-05	'torsin A interacting protein 2'
240913	0.00458302	'a disintegrin-like and metallopeptidase (reprolysin type) with thrombospondin type 1 motif, 4'
242585	0.0366273	'''solute carrier family 35 (UDP-glucuronic acid/UDP-N-acetylgalactosamine dual transporter), member D1; similar to solute carrier ...'' <Preview truncated at 128 characters>'
242711	0.0237044	'similar to elastase 3B, pancreatic; predicted gene 13011; chymotrypsin-like elastase family, member 3B'
242785	0.0233801	'kelch-like 21 (Drosophila)'
245841	0.00519827	'predicted gene 7511; polymerase (RNA) II (DNA directed) polypeptide H'
245944	0.000238249	'vacuolar protein sorting 54 (yeast)'
246082	0.0166476	'defensin beta 15'
246083	0.0073269	'defensin beta 13'
246103	0.0203883	'ataxin 7'
246104	0.0213452	'rhomboid, veinlet-like 3 (Drosophila)'
246228	0.0320916	'von Willebrand factor A domain containing 1'
246703	0.000693749	'apolipoprotein A-I binding protein'
252875	0.0023297	'missing oocyte, meiosis regulator, homolog (Drosophila)'
252972	0.0272221	'two pore channel 1'
257633	0.00419742	'acyl-CoA synthetase family member 3'
258206	0.00692203	'olfactory receptor 1264'
260409	0.00522861	'CDC42 effector protein (Rho GTPase binding) 3'
266781	0.0020176	'sorting nexin 17'
268281	0.00221449	'SNF2 histone linker PHD RING helicase'
268395	0.0135531	'N-methylpurine-DNA glycosylase'
268490	0.0334938	'LSM12 homolog (S. cerevisiae)'
268860	4.88e-06	'4-aminobutyrate aminotransferase'
268930	0.0259031	'protein kinase, membrane associated tyrosine/threonine 1'
268980	0.000828505	'striatin, calmodulin binding protein'
269180	0.0123873	'inositol polyphosphate-4-phosphatase, type I'
269589	0.0194622	'synaptotagmin-like 1; similar to synaptotagmin-like 1'
269593	0.0221383	'leucine zipper protein 1'
269682	0.0165896	'golgi autoantigen, golgin subfamily a, 3'
269713	0.00184993	'CAP-GLY domain containing linker protein 2'
269951	0.000143584	'isocitrate dehydrogenase 2 (NADP+), mitochondrial'
270066	7.25e-05	'solute carrier family 35, member E1'
270076	0.000651039	'glutaryl-Coenzyme A dehydrogenase'
319158	0.00834598	'''histone cluster 1, H4k; histone cluster 1, H4m; histone cluster 4, H4; similar to germinal histone H4 gene; histone cluster 1, H...'' <Preview truncated at 128 characters>'
319670	0.00053437	'echinoderm microtubule associated protein like 5'
319953	0.0011814	'tubulin tyrosine ligase-like 1'
320790	5.55e-05	'chromodomain helicase DNA binding protein 7'
320817	0.00141893	'ATPase family, AAA domain containing 2B'
320913	0.0203037	'RIKEN cDNA A630038E17 gene; RIKEN cDNA A630098A13 gene'
320938	0.0159658	'transportin 3'
326622	0.00441903	'UPF2 regulator of nonsense transcripts homolog (yeast)'
328110	0.000207039	'PRP39 pre-mRNA processing factor 39 homolog (yeast)'
329154	0.00742053	'ankyrin repeat domain 44'
329260	0.0170527	'DENN/MADD domain containing 1B'
329910	0.000256678	'acyl-CoA thioesterase 11'
338349	0.00302256	'centlein, centrosomal protein'
338467	0.000828256	'microrchidia 3'
347712	0.0329796	'preferentially expressed antigen in melanoma like 7'
353187	0.00535976	'nuclear receptor subfamily 1, group D, member 2; predicted gene 5827'
353234	0.044677	'''similar to protocadherin; protocadherin alpha 10; protocadherin alpha 9; protocadherin alpha 6; protocadherin alpha 12; similar ...'' <Preview truncated at 128 characters>'
353502	9.49e-07	'host cell factor C1 regulator 1 (XPO1-dependent)'
360013	0.00325354	'myosin XVIIIA'
378435	0.0169889	'v-maf musculoaponeurotic fibrosarcoma oncogene family, protein A (avian)'
380712	0.000212359	'TLC domain containing 2'
380912	0.00234371	'zinc finger protein 395'
380997	0.0250929	'cytochrome P450, family 2, subfamily d, polypeptide 12'
381379	0.0319003	'mediator of RNA polymerase II transcription, subunit 19 homolog (yeast)'
381760	0.00792419	'predicted gene 12115; single-stranded DNA binding protein 1'
381827	0.0440719	'RIKEN cDNA 1700073E17 gene'
382236	0.00692203	'bromodomain and WD repeat domain containing 3'
404710	0.0237231	'IQ motif containing GTPase activating protein 3'
407785	3.11e-05	'similar to NADH dehydrogenase (ubiquinone) Fe-S protein 6; NADH dehydrogenase (ubiquinone) Fe-S protein 6; predicted gene 6415'
407819	9.36e-07	'cDNA sequence BC031181'
433319	0.018944	'''predicted gene 12618; predicted gene 8724; predicted gene 10155; predicted gene 3355; predicted gene 3713; predicted gene 3201; ...'' <Preview truncated at 128 characters>'
433771	7.39e-05	'RIKEN cDNA 2310028O11 gene'
433956	0.0440781	'HEAT repeat containing 2'
434179	0.021216	'predicted gene 5595; predicted gene 2381'
546663	5.41e-07	'predicted gene 5963; ribosomal protein S21'
546944	0.0499977	'''predicted gene 4232; vomeronasal 1 receptor, D7; predicted gene 5998; predicted gene 5999; predicted gene 6279; predicted gene 6...'' <Preview truncated at 128 characters>'
595136	1.14e-06	'NADH dehydrogenase (ubiquinone) Fe-S protein 5; cDNA sequence BC002163'
620016	0.0192691	'predicted gene 12669; glutaredoxin 3'
620986	0.0152521	'predicted gene 6195; replication protein A3'
622178	1.66e-05	'RIKEN cDNA 1110020P15 gene; predicted gene 6293'
623661	0.0127457	'lipoyltransferase 1'
624083	0.0219594	'predicted gene 15753; Sp110 nuclear body protein'
625249	0.00506062	'heterogeneous nuclear ribonucleoprotein L-like; glutathione peroxidase 4'
665137	0.0241225	'predicted gene 7511; polymerase (RNA) II (DNA directed) polypeptide H'
668733	0.0302858	'RIKEN cDNA 2310047B19 gene; predicted gene 13884; hypothetical protein LOC677214'
100038909	0.000124451	'''hypothetical protein LOC100038909; similar to PIRA2; hypothetical protein LOC100038908; predicted gene 15448; paired-Ig-like rec...'' <Preview truncated at 128 characters>'
100040213	0.00299683	'''similar to putative G-protein coupled receptor; predicted gene 2635; component of Sp100-rs; predicted gene 2666; predicted gene ...'' <Preview truncated at 128 characters>'
100040297	0.000262197	'predicted gene 2695'
100043805	0.00280509	'''similar to ribosomal protein L15; predicted gene 8420; predicted gene 6937; predicted gene 4581; predicted gene 5613; predicted ...'' <Preview truncated at 128 characters>'
100044509	0.0359755	'''predicted gene 14378; similar to transforming growth factor, beta receptor III (betaglycan, 300kDa); mitogen-activated protein k...'' <Preview truncated at 128 characters>'
